# Supplementary material for: The Challenges and Opportunities of LncRNAs in Ovarian Cancer Research and Clinical Use
Source: Cancers (Basel). 2020 Apr 21;12(4):1020. doi: 10.3390/cancers12041020 (PMC7225988; doi:10.3390/cancers12041020)
Supplement: Supplementary file 1 [file cancers-12-01020-s001.zip]

Archive with 1 entries (1 files):
- cancers-770331-supplementary.xlsx
