# Supplementary material for: The Challenges and Opportunities of LncRNAs in Ovarian Cancer Research and Clinical Use
Source: Cancers (Basel). 2020 Apr 21;12(4):1020. doi: 10.3390/cancers12041020 (PMC7225988; doi:10.3390/cancers12041020)
Supplement: Supplementary file 1 [file cancers-12-01020-s001.zip › cancers-770331-supplementary.xlsx]

## Sheet: Table S1
lncRNA name	Function	Expression in patients	Type of sample	Number of samples	Diagnosis	Prognosis	Parameters validated in independent cohorts	Cell lines	Proliferation/Viability	Colony formation	Tumor growth/weight/volume	Cell cycle	Cell death	Migration	Invasion	EMT	Metastasis	Angiogenesis	Treatment resistance	Cell energetics	Mechanism	Complete references	Comments
AB073614	Oncogene	Up RTqPCR	Tissue (Tumor/Paired adjacent)	75/75	TS, LNM, FIGO	IRF, OS	None	Up (HO-B210, OVCAR3, SKOV3)	+	+	+	+	-	NA	NA	NA	NA	NA	NA	NA	WB: -PTEN, +pAKT/AKT, +Cyclin D1, +Bcl-2	Zeng, S.; Liu, S.; Feng, J.; Gao, J.; Xue, F. Upregulation of lncRNA AB073614 functions as a predictor of epithelial ovarian cancer prognosis and promotes tumor growth in vitro and in vivo. Cancer Biomarkers 2019, 24, 421–428.
		Up Database & RTqPCR	Tissue (Tumor/Paired adjacent)	75/75	NA	OS	None	Up (HO-B210, OVCAR3, CAOV3, SKOV3, A2780)	+	+	+	+	-	NA	+	+	NA	NA	NA	NA	WB: +PCNA, +MMP-2, +MMP-9, +Bcl2, -Bax, +pERK/ERK, pAKT/AKT	Wang, J.; Lu, A.; Chen, L. LncRNAs in ovarian cancer. Clin. Chim. Acta 2019, 490, 17–27.
ABHD11‐AS1	Oncogene	Up RTqPCR	Tissue (Cancer/Normal)	51/13	FIGO, HG	NA	None	NA A2780, OVCAR3	+	NA	+	NA	-	+	+	NA	+	NA	NA	NA	WB: +RhoC, +P70s6k, +MMP2, +BCL-xL RNA pulldown: RhoC interaction	Wu, D.-D.; Chen, X.; Sun, K.-X.; Wang, L.-L.; Chen, S.; Zhao, Y. Role of the lncRNA ABHD11-AS1 in the tumorigenesis and progression of epithelial ovarian cancer through targeted regulation of RhoC. Mol. Cancer 2017, 16, 138.
		Up RTqPCR	Tissue (Tumor/Paired adjacent)	53/53	NA	NA	None	Up (HO8910, OVCA429)	+	+	+	NA	NA	+	+	+	NA	NA	NA	NA	WB, ChIP and RTqPCR: pEGFR/EGFR --> + STAT3 --> + transcription ABHD11-AS1 RIP, ChIP and WB: + (guide) EZH2 --> -TIMP2 WB: +Snail, +Slug, -E-cadherin, +Vimentin	Zeng, X.; Jiang, X.-Y.; Yong, J.-H.; Xie, H.; Yuan, J.; Zeng, D.; Dou, Y.-Y.; Xiao, S.-S. lncRNA ABHD11‐AS1, regulated by the EGFR pathway, contributes to the ovarian cancer tumorigenesis by epigenetically suppressing TIMP2. Cancer Med. 2019, 8, 7074–7085.
AC005562.1	NA	Up NA	NA	NA	NA	RF "Risk"	NA	NA	NA	NA	NA	NA	NA	NA	NA	NA	NA	NA	NA	NA	NA	Wang, J.; Lu, A.; Chen, L. LncRNAs in ovarian cancer. Clin. Chim. Acta 2019, 490, 17–27. Zhan, L.; Li, J.; Wei, B. Long non-coding RNAs in ovarian cancer. J. Exp. Clin. Cancer Res. 2018, 37, 120.
AC010680.1	NA	Down Microarray & RTqPCR	NA	NA	NA	NA	NA	NA	NA	NA	NA	NA	NA	NA	NA	NA	NA	NA	NA	NA	NA	Zhan, L.; Li, J.; Wei, B. Long non-coding RNAs in ovarian cancer. J. Exp. Clin. Cancer Res. 2018, 37, 120.
AC074117.10	NA	Down NA	NA	NA	NA	RF "Protective"	NA	NA	NA	NA	NA	NA	NA	NA	NA	NA	NA	NA	NA	NA	NA
AC092214.10	NA	Up Microarray & RTqPCR	NA	NA	NA	NA	NA	NA	NA	NA	NA	NA	NA	NA	NA	NA	NA	NA	NA	NA	NA
AC093818.1	NA	Up RTqPCR & Microarray	Tissue (Cancer/Normal)	23/23	LNM, FIGO	NA	None	NA	NA	NA	NA	NA	NA	NA	NA	NA	NA	NA	NA	NA	Possible association with PDK1 (neighbour gene)	Lou, Y.; Jiang, H.; Cui, Z.; Wang, X.; Wang, L.; Han, Y. Gene microarray analysis of lncRNA and mRNA expression profiles in patients with high‑grade ovarian serous cancer. Int. J. Mol. Med. 2018, 42, 91–104.	High grade ovarian serous cancer
AC104699.1.1	NA	NA	NA	NA	FIGO	OS	NA	NA	NA	NA	NA	NA	NA	NA	NA	NA	NA	NA	NA	NA	Activate immune response - tumor microenvironment	Oncul, S.; Amero, P.; Rodriguez-Aguayo, C.; Calin, G.A.; Sood, A.K.; Lopez-Berestein, G. Long non-coding RNAs in ovarian cancer: expression profile and functional spectrum. RNA Biol. 2019, 0, 1–12.
AC105760.2	NA	Up Microarray & RTqPCR	NA	NA	NA	RF "Risk"	NA	NA	NA	NA	NA	NA	NA	NA	NA	NA	NA	NA	NA	NA	NA	Zhan, L.; Li, J.; Wei, B. Long non-coding RNAs in ovarian cancer. J. Exp. Clin. Cancer Res. 2018, 37, 120.
ADAMTS9-AS1	NA	Down Microarray & RTqPCR	NA	NA	NA	NA	NA	NA	NA	NA	NA	NA	NA	NA	NA	NA	NA	NA	NA	NA	Associated with ADAMTS9 in genomic locus
ADAMTS9-AS2	Tumor suppresor	Down RTqPCR	Tissue (Cancer/Normal)	47/47	LNM, FIGO	OS	None	Up (SKOV3, HO8910, A2780, OVCAR)	-	-	-	NA	NA	NA	-	-	NA	NA	NA	NA	WB: +E-cadherin, -Vimentin Dual luciferase: sponging miR-182-5p --> -mRNA FOXF2	Wang, A.; Jin, C.; Li, H.; Qin, Q.; Li, L. LncRNA ADAMTS9-AS2 regulates ovarian cancer progression by targeting miR-182-5p/FOXF2 signaling pathway. Int. J. Biol. Macromol. 2018, 120, 1705–1713.
		Down Microarray	Tissue (Cancer/Normal)	29/11	NA	NA	None	NA (A2780-CP20)	-	NA	-	NA	+	NA	NA	NA	-	NA	NA	NA	+ transcription Annexin A1	Rodriguez-Aguayo, C.; Bayraktar, E.; Mangala, L.S.; Ivan, C.; Lopez-Berestein, G.; Sood, A.K. Abstract 3579: Long non-coding RNA ADAMTS9-AS2 inhibits ovarian tumor growth via Annexin A1. In Proceedings of the Molecular and Cellular Biology / Genetics; American Association for Cancer Research, 2019; Vol. 0, pp. 3579–3579.	High grade ovarian serous cancer
		Down RTqPCR & Microarray	Tissue (Cancer/Normal)	NA	NA	NA	NA	NA	NA	NA	NA	NA	NA	NA	NA	NA	NA	NA	NA	NA	NA	Zhan, L.; Li, J.; Wei, B. Long non-coding RNAs in ovarian cancer. J. Exp. Clin. Cancer Res. 2018, 37, 120.	Normal ovary, bening and malignant EOC
AFAP1-AS1	Oncogene	Up RTqPCR	Tissue (Tumor/Paired adjacent)	NA	FIGO	NA	NA	Up (ES2, TOV112D, OV90, SKOV3)	+	NA	NA	NA	-	NA	NA	NA	NA	NA	NA	NA	NA	Wang, J.; Lu, A.; Chen, L. LncRNAs in ovarian cancer. Clin. Chim. Acta 2019, 490, 17–27.
AGAP2-AS1	Oncogene	Up RTqPCR	Tissue (Tumor/Paired adjacent)	82/82	FIGO	NA	None	NA (A2780, OVCAR3)	+	NA	NA	NA	NA	0	0	NA	NA	NA	NA	NA	- transcription MEG3	Chen, J.; Peng, X.; Dai, Y. The Long Non-Coding RNA (lncRNA) AGAP2-AS1 is Upregulated in Ovarian Carcinoma and Negatively Regulates lncRNA MEG3. Med. Sci. Monit. 2019, 25, 4699–4704.
aHIF	Oncogene	Up RTqPCR	Tissue (Cancer/Normal)	40/20	FIGO	NA	None	Up (SKOV3, HO8910)	+	NA	+	NA	-	NA	NA	NA	NA	NA	NA	NA	WB & RTqPCR: +Bcl-2, -Bax, -Caspase-9, -Caspase-7	Qiu, J.; Lin, X.; Zheng, T.; Tang, X.; Hua, K. Natural antisense transcript of hypoxia-inducible factor 1 regulates hypoxic cell apoptosis in epithelial ovarian cancer. Onco. Targets. Ther. 2018, Volume 11, 9101–9110.	Under hypoxia
		Up RTqPCR	Serum (exosomes) & Tissue (Cancer/Normal)	62/20	FIGO, HG, IPF	OS	None	NA	NA	NA	NA	NA	NA	NA	NA	NA	NA	NA	NA	NA	NA	Tang, X.; Liu, S.; Liu, Y.; Lin, X.; Zheng, T.; Liu, X.; Qiu, J.; Hua, K. Circulating serum exosomal aHIF is a novel prognostic predictor for epithelial ovarian cancer. Onco. Targets. Ther. 2019, Volume 12, 7699–7711.	Positive correlation between exosomal and tissue levels
AK021924	NA	Up	NA	NA	FIGO, AGE	OS	NA	NA	NA	NA	NA	NA	NA	NA	NA	NA	NA	NA	NA	NA	NA	Zhan, L.; Li, J.; Wei, B. Long non-coding RNAs in ovarian cancer. J. Exp. Clin. Cancer Res. 2018, 37, 120.
AK094536	NA	Up	NA	NA	FIGO, AGE	OS	NA	NA	NA	NA	NA	NA	NA	NA	NA	NA	NA	NA	NA	NA	NA
AK125532	NA	Down Microarray & RTqPCR	NA	NA	NA	NA	NA	NA	NA	NA	NA	NA	NA	NA	NA	NA	NA	NA	NA	NA	NA
AK130076	NA	Up RTqPCR & Microarray	Tissue (Cancer/Normal)	23/23	LNM, FIGO	NA	None	NA	NA	NA	NA	NA	NA	NA	NA	NA	NA	NA	NA	NA	Possible association with PTEN (neighbour gene)	Lou, Y.; Jiang, H.; Cui, Z.; Wang, X.; Wang, L.; Han, Y. Gene microarray analysis of lncRNA and mRNA expression profiles in patients with high‑grade ovarian serous cancer. Int. J. Mol. Med. 2018, 42, 91–104.	High grade ovarian serous cancer
AL132709.8	NA	Up Microarray & RTqPCR	NA	NA	NA	R	NA	NA	NA	NA	NA	NA	NA	NA	NA	NA	NA	NA	NA	NA	NA	Tripathi, M.K.; Doxtater, K.; Keramatnia, F.; Zacheaus, C.; Yallapu, M.M.; Jaggi, M.; Chauhan, S.C. Role of lncRNAs in ovarian cancer: defining new biomarkers for therapeutic purposes. Drug Discov. Today 2018, 23, 1635–1643. Wang, J.; Lu, A.; Chen, L. LncRNAs in ovarian cancer. Clin. Chim. Acta 2019, 490, 17–27. Zhan, L.; Li, J.; Wei, B. Long non-coding RNAs in ovarian cancer. J. Exp. Clin. Cance…
ANRIL	Oncogene	Up RTqPCR	Tissue (Cancer/Normal)	86/35	FIGO, HG	NA	None	Up (SKOV3, SKOV3/DDP)	NA	NA	+	NA	-	NA	NA	NA	NA	NA	+ (cisplatin)	NA	Dual luciferase, RTqPCR & WB: sponge (-) miRNA let-7a --> -HMGA2	Miao, J.-T.; Gao, J.-H.; Chen, Y.-Q.; Chen, H.; Meng, H.-Y.; Lou, G. LncRNA ANRIL affects the sensitivity of ovarian cancer to cisplatin via regulation of let-7a/HMGA2 axis. Biosci. Rep. 2019, 39, BSR20182101.
		NA RTqPCR	Tissue (Cancer/Normal or Paired adjacent)	52/27	NA	NA	None	NA	NA	NA	NA	NA	NA	NA	NA	NA	NA	NA	NA	NA	Pos. Correlation with p16-CDKN2A/p15-cdkn2b/p14-ARF expression (neighbour genes)	Drak Alsibai, K.; Vacher, S.; Meseure, D.; Nicolas, A.; Lae, M.; Schnitzler, A.; Chemlali, W.; Cros, J.; Longchampt, E.; Cacheux, W.; et al. High Positive Correlations between ANRIL and p16-CDKN2A/p15-CDKN2B/p14-ARF Gene Cluster Overexpression in Multi-Tumor Types Suggest Deregulated Activation of an ANRIL–ARF Bidirectional Promoter. Non-Coding RNA 2019, 5, 44.
		Up	Tissue	NA	FIGO, LNM, HG, CA-125	OS, PFS	NA	Up (NA)	+	NA	NA	+	-	+	+	NA	NA	NA	NA	NA	+Bcl-2, -p15INK4B, +MET, +MMP3 Cis acting	Wang, J.; Lu, A.; Chen, L. LncRNAs in ovarian cancer. Clin. Chim. Acta 2019, 490, 17–27.
ASAP1-IT1	NA	Up	Tissue	NA	HG, FIGO	OS	NA	NA	NA	NA	NA	NA	NA	NA	NA	NA	NA	NA	NA	NA	NA	Tripathi, M.K.; Doxtater, K.; Keramatnia, F.; Zacheaus, C.; Yallapu, M.M.; Jaggi, M.; Chauhan, S.C. Role of lncRNAs in ovarian cancer: defining new biomarkers for therapeutic purposes. Drug Discov. Today 2018, 23, 1635–1643. Zhan, L.; Li, J.; Wei, B. Long non-coding RNAs in ovarian cancer. J. Exp. Clin. Cancer Res. 2018, 37, 120.
As-SLC7A11	Tumor suppresor	NA	NA	NA	NA	NA	NA	NA	NA	NA	NA	NA	+	-	NA	NA	NA	NA	NA	NA	- SLC7A11	Wang, J.; Lu, A.; Chen, L. LncRNAs in ovarian cancer. Clin. Chim. Acta 2019, 490, 17–27.
BACE1-AS	Tumor suppresor	NA	NA	NA	NA	NA	NA	NA	-	NA	NA	NA	NA	NA	-	NA	NA	NA	NA	NA	Anisomycin --> + BACE1-AS --> +BACE1	Tripathi, M.K.; Doxtater, K.; Keramatnia, F.; Zacheaus, C.; Yallapu, M.M.; Jaggi, M.; Chauhan, S.C. Role of lncRNAs in ovarian cancer: defining new biomarkers for therapeutic purposes. Drug Discov. Today 2018, 23, 1635–1643.	Ovarian cancer stem cells
BC004123	NA	Down	NA	NA	FIGO, AGE	OS	NA	NA	NA	NA	NA	NA	NA	NA	NA	NA	NA	NA	NA	NA	NA	Zhan, L.; Li, J.; Wei, B. Long non-coding RNAs in ovarian cancer. J. Exp. Clin. Cancer Res. 2018, 37, 120.
BC007937	NA	Down	NA	NA	FIGO, AGE	OS	NA	NA	NA	NA	NA	NA	NA	NA	NA	NA	NA	NA	NA	NA	NA
BC037530	NA	Up	NA	NA	FIGO	OS	NA	NA	NA	NA	NA	NA	NA	NA	NA	NA	NA	NA	NA	NA	NA
BC062365	NA	Up	NA	NA	FIGO, AGE	OS	NA	NA	NA	NA	NA	NA	NA	NA	NA	NA	NA	NA	NA	NA	NA
BC200	Tumor suppresor	NA	NA	NA	NA	NA	NA	Down (SKOV3, A2780)	-	NA	NA	NA	+	NA	NA	NA	NA	NA	- (carboplatin)	NA	NA	Tripathi, M.K.; Doxtater, K.; Keramatnia, F.; Zacheaus, C.; Yallapu, M.M.; Jaggi, M.; Chauhan, S.C. Role of lncRNAs in ovarian cancer: defining new biomarkers for therapeutic purposes. Drug Discov. Today 2018, 23, 1635–1643.
BLACAT1	Oncogene	Up RTqPCR	Tissue (Cancer/Normal)	30/29	NA	NA	None	NA (SKOV3, OVCAR3, CAOV3, ES2)	+	NA	+	+	NA	+	+	NA	NA	NA	NA	NA	WB: +B-catenin Dual luciferase, RTqPCR & WB: - (sponge) miR-519d-3p --> -RPS15A	Yang, H.; Qi, Y.; Wang, X.; Gu, J.; Shi, T. Down-regulation of lncRNA BLACAT1 inhibits ovarian cancer progression by suppressing the Wnt/β-catenin signaling pathway via regulating miR-519d-3p. Mol. Cell. Biochem. 2020.
Casc15	Tumor suppresor	Down RTqPCR & Database	Tissue (Tumor/Paired adjacent)	102/102	FIGO, TS, HG (AUC=0.8936 P<0,001)	OS, PFS	Expression in patients: similar results in GEPIA (TCGA vs GTEx)	Down (SKOV3, A2780, Caov3, HO-8910, OVCAR3, CP70)	-	-	NA	-	+	-	-	NA	NA	NA	NA	NA	Dual luciferase, RTqPCR & RNA pulldown: interaction (sponge) and reciprocal repression with miR-221 Casc15 --> -miR-221 --> +ARID1A	Shi, Y.; Gao, S.; Zheng, Y.; Yao, M.; Ruan, F. LncRNA CASC15 Functions As An Unfavorable Predictor Of Ovarian Cancer Prognosis And Inhibits Tumor Progression Through Regulation Of miR-221/ARID1A Axis. Onco. Targets. Ther. 2019, 12, 8725–8736.
Casc2	Tumor suppresor	Down Microarray	Tissue (Cancer/Normal)	67/10	NA	NA	None	NA	NA	NA	NA	NA	NA	NA	NA	NA	NA	NA	NA	NA	NA	Vafaee, F.; Colvin, E.K.; Mok, S.C.; Howell, V.M.; Samimi, G. Functional prediction of long non-coding RNAs in ovarian cancer-associated fibroblasts indicate a potential role in metastasis. Sci. Rep. 2017, 7, 10374.	High grade ovarian serous cancer - CAF
		Down NA	Tissue (Tumor/Paired adjacent)	126/126	SHS, LNM, HG, TS, IRF	OS, PFS	None	Down (SKOV3, A2780, ES2, IGROV-1, OV90)	-	NA	NA	NA	NA	-	-	NA	NA	NA	NA	NA	NA	Xue, Z.; Zhu, X.; Teng, Y. Long non‑coding RNA CASC2 inhibits progression and predicts favorable prognosis in epithelial ovarian cancer. Mol. Med. Rep. 2018, 18, 5173–5181.
		Down RTqPCR	Tissue (Tumor/Paired adjacent)	18/18	NA	NA	None	Down (SKOV3, A2780, Caov3, HO-8910, OVCAR3)	-	NA	NA	NA	+	-	-	NA	NA	NA	NA	NA	RTqPCR: Sanguinarine --> +Casc2 WB: Casc2 --> -Bcl-2, +Bax, +Caspase-3, +Caspase-9 RTqPCR: EIF4A3 inverse expression pattern RIP: Casc2 binds EIF4A3 Casc2 --> - EIF4A3 (decoy/sequester) --> + NF-Kb, PI3K/AKT/mTor	Zhang, S.; Leng, T.; Zhang, Q.; Zhao, Q.; Nie, X.; Yang, L. Sanguinarine inhibits epithelial ovarian cancer development via regulating long non-coding RNA CASC2-EIF4A3 axis and/or inhibiting NF-κB signaling or PI3K/AKT/mTOR pathway. Biomed. Pharmacother. 2018, 102, 302–308.	Sanguinarine treatment
CCAT1	Oncogene	NA	NA	NA	NA	NA	None	Up (A2780/DDP, SKOV3/DDP)	NA	NA	+	NA	- (in presence of cisplatin)	NA	NA	NA	NA	NA	+ (cisplatin)	NA	RTqPCR & WB: +Bcl2, -Bax, +Survivin Negative correlation with miR-454 Dual luciferase, RTqPCr & WB: - (sponge) miR-454 --> - Survivin	Wang, D.-Y.; Li, N.; Cui, Y.-L. Long Non-coding RNA CCAT1 Sponges miR-454 to Promote Chemoresistance of Ovarian Cancer Cells to Cisplatin by Regulation of Surviving. Cancer Res. Treat. 2020.
		Up NA	NA	NA	HG, FIGO, LNM, CA-125	OS, PFS	NA	NA (SKOV3)	+	NA	NA	NA	NA	+	+	+	+	NA	NA	NA	- (sponge) miR-1290 miR-152/miR-130b --> ADAM17, WNT1, STAT3, ZEB1	Wang, J.; Lu, A.; Chen, L. LncRNAs in ovarian cancer. Clin. Chim. Acta 2019, 490, 17–27.
CCAT2	Oncogene	NA	NA	NA	NA	NA	None	Up (PA1, OVCAR3, SW626, Caov3)	+	+	NA	NA	-	+	+	NA	NA	NA	+ (cisplatin)	NA	WB: +Axin 1, +B-catenin, +c-myc, +cyclin D1, +E-cadherin, -PARP cleavage, +Bcl-2, -Bax, -Caspase-3, -Caspase-9	Li, W.; Han, X.; Pan, Y.; Lan, Y.; Ning, J.; Zhao, Y.; Zhang, L. Long non-coding RNA CCAT2 regulates proliferation, drug sensitivity and metastasis of ovarian cancer. Arch. Med. Sci. 2019, 1–6.
		Up	Tissue	NA	FIGO, LNM, HG, CA-125	OS, PFS	NA	Up (NA)	+	NA	NA	+	-	NA	NA	+	NA	NA	NA	NA	miR-424 sponge -B-catenin, -LEF/TCF	Wang, J.; Lu, A.; Chen, L. LncRNAs in ovarian cancer. Clin. Chim. Acta 2019, 490, 17–27.	Review
CCEPR	Oncogene	Up RTqPCR	Tissue (Tumor/Paired adjacent)	NA	ID, FIGO	OS	None	NA	+	NA	NA	NA	NA	NA	+	NA	NA	NA	NA	NA	Regulates Wnt/B-catenin pathway	Chen, Z.; Zhu, Y.; Fan, X.; Liu, Y.; Feng, Q. Upregulation of long non‑coding RNA CCEPR is associated with poor prognosis and contributes to the progression of ovarian cancer through regulating the Wnt/β‑catenin signaling pathway. Mol. Med. Rep. 2020, 1, 1–4.
CDKN2B-AS1	Oncogene	NA	NA	NA	NA	NA	NA	Up (NA)	NA	NA	+	NA	NA	NA	NA	NA	NA	NA	NA	NA	- (sponge) miR-411-3p --> HIF1a, VEGF, P38	Oncul, S.; Amero, P.; Rodriguez-Aguayo, C.; Calin, G.A.; Sood, A.K.; Lopez-Berestein, G. Long non-coding RNAs in ovarian cancer: expression profile and functional spectrum. RNA Biol. 2019, 0, 1–12.
CPS1-IT1	NA	Down	Tissue	NA	HG, FIGO, LNM	NA	NA	NA	NA	NA	NA	NA	NA	NA	NA	NA	NA	NA	NA	NA	NA	Wang, J.; Lu, A.; Chen, L. LncRNAs in ovarian cancer. Clin. Chim. Acta 2019, 490, 17–27.
CRNDE	NA	NA	NA	NA	NA	Risk factor, R	NA	NA	NA	NA	NA	NA	NA	NA	NA	NA	NA	NA	NA	NA	NA	Tripathi, M.K.; Doxtater, K.; Keramatnia, F.; Zacheaus, C.; Yallapu, M.M.; Jaggi, M.; Chauhan, S.C. Role of lncRNAs in ovarian cancer: defining new biomarkers for therapeutic purposes. Drug Discov. Today 2018, 23, 1635–1643.
CTD-2020K17.1	Oncogene	NA	NA	NA	NA	NA	NA	NA	+	NA	NA	NA	NA	+	+	NA	NA	NA	NA	NA	Modulates CARD11	Wang, J.; Lu, A.; Chen, L. LncRNAs in ovarian cancer. Clin. Chim. Acta 2019, 490, 17–27.
CTD-2589M5.4	Oncogene	NA	NA	NA	NA	NA	None	Up (A2780/PTX, SW-2/DDP)	NA	NA	NA	NA	NA	NA	NA	NA	NA	NA	+ ?(paclitaxel & cisplatin)	NA	Microarray & RTqPCR: coexpression with ABCB1, ABCB4, ABCC3, ABCG2, MSLN	Xu, J.; Wu, J.; Fu, C.; Teng, F.; Liu, S.; Dai, C.; Shen, R.; Jia, X. Multidrug resistant lncRNA profile in chemotherapeutic sensitive and resistant ovarian cancer cells. J. Cell. Physiol. 2018, 233, 5034–5043.	Multidrug resistance
CYP3A5	NA	Up Microarray & RTqPCR	NA	NA	NA	NA	NA	NA	NA	NA	NA	NA	NA	NA	NA	NA	NA	NA	NA	NA	NA	Zhan, L.; Li, J.; Wei, B. Long non-coding RNAs in ovarian cancer. J. Exp. Clin. Cancer Res. 2018, 37, 120.
DANCR	Oncogene	NA	NA	NA	NA	NA	None	NA (OVCAR432)	+	NA	+	+	-	NA	NA	NA	+	NA	NA	NA	NA	Lu, Y.; Hu, Z.; Mangala, L.S.; Stine, Z.E.; Hu, X.; Jiang, D.; Xiang, Y.; Zhang, Y.; Pradeep, S.; Rodriguez-Aguayo, C.; et al. MYC Targeted Long Noncoding RNA DANCR Promotes Cancer in Part by Reducing p21 Levels. Cancer Res. 2018, 78, 64–74.
		Up RTqPCR	Tissue (Tumor/Paired adjacent)	52/52	NA	NA	None	Up (OVCAR3, TOV112D, A2780, SKOV3)	+	+	NA	NA	NA	+	+	NA	NA	NA	NA	NA	WB: DANCR --> +IGF2 in cells and tissues	Gao, Y.Q.; Cheng, H.Y.; Liu, K.F. Long non-coding RNA DANCR upregulates IGF2 expression and promotes ovarian cancer progression. Eur. Rev. Med. Pharmacol. Sci. 2019, 23, 3621–3626.
		Up RTqPCR	Tissue (Tumor/Paired adjacent)	20/20	NA	NA	None	Up (A2780, PA-1,SKOV3, HO8910)	NA	NA	+	NA	NA	NA	NA	NA	NA	+	NA	NA	Dual luciferase & WB: DANCR --> - (sponge) miR-145 --> -VEGF	Lin, X.; Yang, F.; Qi, X.; Li, Q.; Wang, D.; Yi, T.; Yin, R.; Zhao, X.; Zhong, X.; Bian, C. LncRNA DANCR promotes tumor growth and angiogenesis in ovarian cancer through direct targeting of miR‐145. Mol. Carcinog. 2019, 58, 2286–2296.
		Up RTqPCR	Tissue (Tumor/Paired adjacent)	20/20	FIGO, DM (AUC=0.852, cutoff value=1.354)	NA	None	Up (SKOV3, OVCAR3, HO8910, HEY)	+	NA	NA	NA	NA	+	NA	NA	NA	NA	NA	NA	Neg. Correl with UPF1 RIP & RTqPCR: cytoplasmic interaction with UPF1	Pei, C.L.; Fei, K.L.; Yuan, X.Y.; Gong, X.J. LncRNA DANCR aggravates the progression of ovarian cancer by downregulating UPF1. Eur. Rev. Med. Pharmacol. Sci. 2019, 23, 10657–10663.
DARS-AS1	Oncogene	Up RTqPCR	Tissue (Tumor/Paired adjacent)	52/52	NA	NA	None	Up (A2780, SKOV3, OVCAR-3)	+	+	NA	NA	NA	+	+	NA	NA	NA	NA	NA	Dual luciferase & RIP: DARS-AS1 --> - (sponge) miR-532-3p	Huang, K.; Fan, W.S.; Fu, X.Y.; Li, Y.L.; Meng, Y.G. Long noncoding RNA DARS-AS1 acts as an oncogene by targeting miR-532-3p in ovarian cancer. Eur. Rev. Med. Pharmacol. Sci. 2019, 23, 2353–2359.
DLEU1	Oncogene	Up RTqPCR	Tissue (Cancer/Normal)	99/34	HG, FIGO	NA	None	NA (A2780, OVCAR3)	+	NA	+	NA	-	+	+	NA	NA	NA	NA	NA	Dual luciferase : DLEU1 --> - (sponge) miR-490-3p WB: +CDK1, +MMP2, +Bcl-xL, +P70S6K	Wang, L.-L.; Sun, K.-X.; Wu, D.-D.; Xiu, Y.-L.; Chen, X.; Chen, S.; Zong, Z.-H.; Sang, X.-B.; Liu, Y.; Zhao, Y. DLEU1 contributes to ovarian carcinoma tumourigenesis and development by interacting with miR-490-3p and altering CDK1 expression. J. Cell. Mol. Med. 2017, 21, 3055–3065.
DLX6-AS1	Oncogene	Up RTqPCR	Tissue (Tumor/Paired adjacent)	58/58	NA	NA	None	Up (A2780, SKOV3, OVCAR-3)	NA	NA	NA	NA	NA	+	+	NA	NA	NA	NA	NA	Dual luciferase & RIP: DLX6-AS1 --> - (sponge) miR-613	You, Q.; Shi, H.-Y.; Gong, C.-F.; Tian, X.-Y.; Li, S. Long non-coding RNA DLX6-AS1 acts as an oncogene by targeting miR-613 in ovarian cancer. Eur. Rev. Med. Pharmacol. Sci. 2019, 23, 6429–6435.
		Up RTqPCR	Tissue (Tumor/Paired adjacent)	128/128	FIGO, LNM	OS, DFS	None	Up (HEY, SKOV3, OVCAR-3)	+	+	NA	+	-	+	+	NA	NA	NA	NA	NA	WB & RTqPCR: +Notch1, +p21 and +Hes1	Zhao, J.; Liu, H.R. Down-regulation of long noncoding RNA DLX6-AS1 defines good prognosis and inhibits proliferation and metastasis in human epithelial ovarian cancer cells via Notch signaling pathway. Eur. Rev. Med. Pharmacol. Sci. 2019, 23, 3243–3252.
DNM3OS	Oncogene	NA	NA	NA	NA	NA	NA	NA	NA	NA	NA	NA	-	NA	NA	+	NA	NA	+ (cisplatin)	NA	+Twist, +miR-199a, -IKK-B, -NF-kB, -PTEN, +pAKT	Qu, J.; Kamal, M.A.; Yuan, C. The Regulatory Roles of Long Non-Coding RNA in the Chemoresistance Process of Ovarian cancer. Curr. Pharm. Des. 2019, 25, 856–861.
DSCAM-AS1	Oncogene	Up RTqPCR	Tissue (Tumor/Paired adjacent)	56/56	NA	NA	None	Up (A2780, TOV112D, SKOV3, OVCAR-3, HO-8910)	+	+	NA	NA	NA	+	+	NA	NA	NA	NA	NA	WB & RTqPCR: +Sox4	Li, Y.; Hao, J.; Jiang, Y.M.; Liu, Y.; Zhang, S.H. Long non-coding RNA DSCAM-AS1 indicates a poor prognosis and modulates cell proliferation, migration and invasion in ovarian cancer via upregulating SOX4. Eur. Rev. Med. Pharmacol. Sci. 2019, 23, 4143–4148.
DUXAP10	Oncogene	Up	NA	NA	TS, HG	OS	NA	NA	+	NA	NA	NA	NA	NA	NA	NA	NA	NA	NA	NA	NA	Wang, J.; Lu, A.; Chen, L. LncRNAs in ovarian cancer. Clin. Chim. Acta 2019, 490, 17–27. Zhan, L.; Li, J.; Wei, B. Long non-coding RNAs in ovarian cancer. J. Exp. Clin. Cancer Res. 2018, 37, 120.
E2F4as	Oncogene	Up RTqPCR	Serum (Cancer/Normal)	116/39	NA	NA	None	NA (SKOV3)	+	NA	NA	NA	NA	+	+	+	NA	NA	NA	NA	WB: +Notch1, +Hes1, +p300	Park, S.-A.; Kim, L.K.; Kim, H.J. Long non-coding RNA E2F4as promotes tumor progression and predicts patient prognosis in human ovarian cancer. Ann. Oncol. 2019, 30, v775.
EIBC	Oncogene	Up NA	NA	NA	HG, FIGO, LNM, CA-125	OS, PFS	NA	NA	+	NA	NA	NA	NA	NA	NA	NA	+	NA	NA	NA	Modulates Wnt/B-catenin	Wang, J.; Lu, A.; Chen, L. LncRNAs in ovarian cancer. Clin. Chim. Acta 2019, 490, 17–27.
ElncRNA1	Oncogene	NA	NA	NA	NA	NA	NA	NA	+	NA	NA	NA	NA	NA	NA	NA	NA	NA	NA	NA	Modulates CDK4, CDK6, Cyclin D1
ENST00000457645	Tumor suppresor	NA	NA	NA	NA	NA	NA	Down (A2780, CP70, SKOV3, SKOV3/DDP)	NA	NA	NA	NA	NA	-	NA	NA	NA	NA	+ (cisplatin)	NA	+Bax, -Bcl-2, +Caspase-3
EPB41L4A‐AS2	Tumor suppresor	Down Database & RTqPCR	Tissue (Tumor/Paired adjacent)	126/126	HG, TS, FIGO	OS	None	Down (HO-8910, OV-90, OVCAR-3, SKOV3)	-	-	-	NA	NA	-	-	NA	NA	NA	NA	NA	Dual luciferase & RIP: EPB41L4A‐AS2 --> - (sponge) miR-103a --> - RUNX1T1	Sun, T.; Yang, P.; Gao, Y. Long non‐coding RNA EPB41L4A‐AS2 suppresses progression of ovarian cancer by sequestering microRNA‐103a to upregulate transcription factor RUNX1T1. Exp. Physiol. 2020, 105, 75–87.
EWSAT1	Oncogene	NA	NA	NA	NA	NA	NA	NA	+	NA	NA	NA	NA	NA	+	NA	NA	NA	NA	NA	- (sponge) miR-330-5p --> Pdia3	Wang, J.; Lu, A.; Chen, L. LncRNAs in ovarian cancer. Clin. Chim. Acta 2019, 490, 17–27.
FAL1	Oncogene	NA	NA	NA	NA	NA	NA	Up (SKOV3, HO8910)	NA	NA	+	NA	NA	+	+	NA	NA	NA	NA	NA	WB: -PTEN, +pAKT/AKT	Zhang, Q.; Len, T.; Zhang, S.; Zhao, Q.; Yang, L. Exosomes transferring long non-coding RNA FAL1 to regulate ovarian cancer metastasis through the PTEN / AKT signaling pathway. 2020, 1, 43–54.	When treated with SKOV3 exosomes
		Amplified	NA	128/128	NA	NA	None	NA	+	NA	+	NA	-	NA	NA	NA	NA	NA	NA	NA	Interaction with BMI1 --> -p21	Tripathi, M.K.; Doxtater, K.; Keramatnia, F.; Zacheaus, C.; Yallapu, M.M.; Jaggi, M.; Chauhan, S.C. Role of lncRNAs in ovarian cancer: defining new biomarkers for therapeutic purposes. Drug Discov. Today 2018, 23, 1635–1643. Worku, T.; Bhattarai, D.; Ayers, D.; Wang, K.; Wang, C.; Rehman, Z.U.; Talpur, H.S.; Yang, L. Long Non-Coding RNAs: The New Horizon of Gene Regulation in Ovarian Cancer. Cell…
FAM215A	NA	NA	Tissue	NA	HG, FIGO	OS	NA	NA	NA	NA	NA	NA	NA	NA	NA	NA	NA	NA	NA	NA	NA	Tripathi, M.K.; Doxtater, K.; Keramatnia, F.; Zacheaus, C.; Yallapu, M.M.; Jaggi, M.; Chauhan, S.C. Role of lncRNAs in ovarian cancer: defining new biomarkers for therapeutic purposes. Drug Discov. Today 2018, 23, 1635–1643.
FAM83H-AS1	Oncogene	Up RTqPCR	Tissue (Tumor/Paired adjacent)	80/80	TS, FIGO, LNM, DM	OS	None	Up (ES-2, SKOV3, A2780, SW626)	+	+	NA	NA	NA	+	+	+	+	NA	+ (radiation)	NA	RIP & RNA pulldown: HuR stabilization	Dou, Q.; Xu, Y.; Zhu, Y.; Hu, Y.; Yan, Y.; Yan, H. LncRNA FAM83H-AS1 contributes to the radioresistance, proliferation, and metastasis in ovarian cancer through stabilizing HuR protein. Eur. J. Pharmacol. 2019, 852, 134–141.
		Up RTqPCR	Tissue (Cancer/Normal)	100/40	HG, FIGO, DM	OS	None	Up (OVCAR3)	+	NA	NA	NA	NA	NA	+	NA	NA	NA	NA	NA	NA	Gong, Y.B.; Zou, Y.F. Clinical significance of lncRNA FAM83H-AS1 in ovarian cancer. Eur. Rev. Med. Pharmacol. Sci. 2019, 23, 4656–4662.
FAS-AS1	NA	Up RTqPCR & Microarray	Tissue (Cancer/Normal)	23/23	LNM, FIGO	NA	None	NA	NA	NA	NA	NA	NA	NA	NA	NA	NA	NA	NA	NA	Possible association with FAS (neighbour gene)	Lou, Y.; Jiang, H.; Cui, Z.; Wang, X.; Wang, L.; Han, Y. Gene microarray analysis of lncRNA and mRNA expression profiles in patients with high‑grade ovarian serous cancer. Int. J. Mol. Med. 2018, 42, 91–104.	High grade ovarian serous cancer
FER1L4	Tumor suppresor	NA	NA	NA	NA	NA	NA	Down (OVCAR3, Caov-3, SKOV3)	NA	0	NA	NA	-	NA	NA	NA	NA	NA	+ (paclitaxel & cisplatin)	NA	WB: -pERK/ERK, -pMAPK/MAPK	Wambecke, A.; Ahmad, M.; Lambert, B.; Joly, F.; Poulain, L.; Denoyelle, C.; Meryet-Figuiere, M. The influence of long non-coding RNAs on the response to chemotherapy in ovarian cancer. Gynecol. Oncol. 2020, 156, 726–733.	PTX treatment
FEZF1-AS1	Oncogene	Up RTqPCR	Tissue (Tumor/Paired adjacent) & Serum	52/52	ID, LNM, DM, HG, FIGO (AUC=0.9483, P<0.001)	OS	None	Up (SKOV3, COC1, PEO1, A2780)	+	+	NA	NA	-	+	+	NA	NA	NA	NA	NA	WB: +Bcl2, -Bax, -Bak, +SOX4 Negative correlation with miR-130a-5p. Positive correlation with SOX4 Dual luciferase, RTqPCR & WB: - (sponge) miR-130a-5p --> - SOX4	Sun, Z.; Gao, S.; Xuan, L.; Liu, X. Long non‐coding RNA FEZF1‐AS1 induced progression of ovarian cancer via regulating miR‐130a‐5p/SOX4 axis. J. Cell. Mol. Med. 2020, 2, jcmm.15088.
		Up RTqPCR	Tissue (Tumor/Paired adjacent)	45/45	NA	OS	None	Up (SKOV3, HO8910, HO8910PM, ES2, HG-SOC)	+	NA	NA	+	-	NA	NA	NA	NA	NA	NA	NA	WB: +pSTAT3/STAT3	Zhao, X.; Cheng, Z.; Wang, J. Long Noncoding RNA FEZF1-AS1 Promotes Proliferation and Inhibits Apoptosis in Ovarian Cancer by Activation of JAK-STAT3 Pathway. Med. Sci. Monit. 2018, 24, 8088–8095.
FLJ33360	NA	Down Database & RTqPCR	Tissue (Cancer/Normal)	32/31	FIGO, SHS, R	PFS	Expression in patients: similar results in GEPIA (TCGA vs GTEx)	NA	NA	NA	NA	NA	NA	NA	NA	NA	NA	NA	NA	NA	Database and prediction: - (sponge) miR-30b-3p	Yang, M.; Zhai, Z.; Guo, S.; Li, X.; Zhu, Y.; Wang, Y. Long non-coding RNA FLJ33360 participates in ovarian cancer progression by sponging miR-30b-3p. Onco. Targets. Ther. 2019, Volume 12, 4469–4480.
FLVCR1-AS1	Oncogene	Up RTqPCR	Serum (Cancer/Normal) & Tissue (Tumor/Paired adjacent)	50/50	LNM, DM	OS	None	Up (A2780, 3AO, PEO1, SKOV3, OVCAR3, OVAR8)	+	+	+	NA	-	+	+	+	NA	NA	NA	NA	Dual luciferase & WB: FLVCRA1-AS1 --> - (sponge) miR-513 --> -YAP1 WB: +Vimentin, +Snail, -E-Cadherin, +Bcl-2, -Bax, -Caspase-3	Yan, H.; Li, H.; Silva, M.A.; Guan, Y.; Yang, L.; Zhu, L.; Zhang, Z.; Li, G.; Ren, C. LncRNA FLVCR1-AS1 mediates miR-513/YAP1 signaling to promote cell progression, migration, invasion and EMT process in ovarian cancer. J. Exp. Clin. Cancer Res. 2019, 38, 356.
GAS5	Tumor suppresor	Down RTqPCR	Tissue (Tumor/Paired adjacent)	20/20	NA	NA	None	Down (SKOV3, OVCAR-3, A2780), Up (3AO)	-	-	-	-	+	NA	NA	NA	NA	NA	NA	NA	WB, ELISA & LDH release kit: +IL-1B, +IL-10, +LDH, +ASC, +Caspase-1	Li, J.; Yang, C.; Li, Y.; Chen, A.; Li, L.; You, Z. LncRNA GAS5 suppresses ovarian cancer by inducing inflammasome formation. Biosci. Rep. 2018, 38, 1–11.	Inflamosome and pyroptosis induction
		Down RTqPCR	Tissue (Tumor/Paired adjacent)	195/195	TS, FIGO, DM, ID	OS	None	Down (SKOV3, OVCAR-3, A2780, HO8910, HGSOC)	-	NA	-	NA	+	NA	NA	-	NA	NA	NA	NA	Dual luciferase & WB: - (sponge) miR-196a-5p --> -HOXA5 WB: +E-cadherin, -N-cadherin, -Vimentin, -Slug, -Snail	Zhao, H.; Yu, H.; Zheng, J.; Ning, N.; Tang, F.; Yang, Y.; Wang, Y. Lowly-expressed lncRNA GAS5 facilitates progression of ovarian cancer through targeting miR-196-5p and thereby regulating HOXA5. Gynecol. Oncol. 2018, 151, 345–355.
		Down RTqPCR & Database	Tissue (Cancer/Normal)	18/8	NA	NA	Expression in patients: similar results in GEPIA (TCGA vs GTEx)	NA (Caov-3, OVCAR4, OVCAR5, EFO-27, MCAS,SKOV3)	-	NA	NA	NA	+	NA	NA	NA	NA	NA	NA	NA	RIP & RTqPCR: - (decoy) CEBPB --> + GDF15	Guo, L.; Wang, S. Downregulated Long Noncoding RNA GAS5 Fails to Function as Decoy of CEBPB, Resulting in Increased GDF15 Expression and Rapid Ovarian Cancer Cell Proliferation. Cancer Biother. Radiopharm. 2019, 34, 537–546.
		Down Microarray & RTqPCR	Tissue (Cancer/Normal)	53/10	FIGO, HG	OS, DFS	None	Down (HEY, A2780, A2780/DDP, HO8910, HO8910PM, SKOV3, SKOV3/DDP)	NA	NA	-	-	+	0	NA	NA	NA	NA	- (cisplatin)	NA	WB & RTqPCR: +Caspase-3, +Caspase-7, -CDK4, -CDK6, -Cyclin D Dual luciferase & RIP: (signaling/recruiting) E2F4 --> - transcription PARP1 --> -pERK, -pJnk, p38MAPK	Long, X.; Song, K.; Hu, H.; Tian, Q.; Wang, W.; Dong, Q.; Yin, X.; Di, W. Long non-coding RNA GAS5 inhibits DDP-resistance and tumor progression of epithelial ovarian cancer via GAS5-E2F4-PARP1-MAPK axis. J. Exp. Clin. Cancer Res. 2019, 38, 345.	Rapamycin possible effector
		Down	Tissue	NA	HG, TS, FIGO, LNM, CA-125	OS, DFS	NA	A2780, SKOV-3, A2780/DDP, SKOV-3/DDP	-	NA	-	NA	+	-	-	NA	NA	NA	NA	NA	-Cyclin D1, +p21, +APAF1 - (sponge) miR-21 --> - SPRY2 +inflammosome + pyroptosis Trans regulation	Oncul, S.; Amero, P.; Rodriguez-Aguayo, C.; Calin, G.A.; Sood, A.K.; Lopez-Berestein, G. Long non-coding RNAs in ovarian cancer: expression profile and functional spectrum. RNA Biol. 2019, 0, 1–12. Wang, J.; Lu, A.; Chen, L. LncRNAs in ovarian cancer. Clin. Chim. Acta 2019, 490, 17–27. Worku, T.; Bhattarai, D.; Ayers, D.; Wang, K.; Wang, C.; Rehman, Z.U.; Talpur, H.S.; Yang, L. Long Non-Coding RN…
GHET1	Oncogene	Up RTqPCR	Tissue (Tumor/Paired adjacent)	50/50	TS, DM	NA	None	Up (OVCAR3, 3AO, A2780, SKOV3)	+	+	NA	+	-	NA	NA	+	NA	+ (indirectly)	NA	+ aerobic glycolysis (Warburg)	RNA pulldown & WB: - (decoy) VHL --> - HIF1a WB: +Vimentin, +N-Cadherin, -E-Cadherin	Liu, D.; Li, H. Long non-coding RNA GEHT1 promoted the proliferation of ovarian cancer cells via modulating the protein stability of HIF1α. Biosci. Rep. 2019, 39, 1–10.
GIHCG	Oncogene	Up RTqPCR	Tissue (Tumor/Paired adjacent)	30/30	NA	OS	None	Up (HEY, A2780, HO8910)	+	+	NA	+	NA	NA	NA	NA	NA	NA	NA	NA	Negative correlation with miR-429	Yao, N.; Yu, L.; Zhu, B.; Gan, H.Y.; Guo, B.Q. LncRNA GIHCG promotes development of ovarian cancer by regulating microRNA-429. Eur. Rev. Med. Pharmacol. Sci. 2018, 22, 8127–8134.
GRTP1-AS1	NA	Down Microarray & RTqPCR	NA	NA	NA	NA	NA	NA	NA	NA	NA	NA	NA	NA	NA	NA	NA	NA	NA	NA	NA	Zhan, L.; Li, J.; Wei, B. Long non-coding RNAs in ovarian cancer. J. Exp. Clin. Cancer Res. 2018, 37, 120.
GTSE1-AS1	NA	Down RTqPCR & Microarray	Tissue (Cancer/Normal)	23/23	LNM, FIGO	NA	None	NA	NA	NA	NA	NA	NA	NA	NA	NA	NA	NA	NA	NA	Possible association with GTSE1 (neighbour gene)	Lou, Y.; Jiang, H.; Cui, Z.; Wang, X.; Wang, L.; Han, Y. Gene microarray analysis of lncRNA and mRNA expression profiles in patients with high‑grade ovarian serous cancer. Int. J. Mol. Med. 2018, 42, 91–104.	High grade ovarian serous cancer
H19	Oncogene	NA	NA	NA	NA	NA	NA	NA (SKOV3, A2780)	NA	NA	NA	NA	NA	NA	NA	NA	NA	NA	NA	+ aerobic glycolysis (Warburg)	Dual luciferase, RIP & WB: - (sponge) miR-324-5p --> -PKM2	Zheng, X.; Zhou, Y.; Chen, W.; Chen, L.; Lu, J.; He, F.; Li, X.; Zhao, L. Ginsenoside 20(S)-Rg3 Prevents PKM2-Targeting miR-324-5p from H19 Sponging to Antagonize the Warburg Effect in Ovarian Cancer Cells. Cell. Physiol. Biochem. 2018, 51, 1340–1353.
		NA	NA	NA	NA	NA	NA	NA (OVCAR3, OVCAR3/DDP)	NA	NA	NA	NA	NA	+	NA	+	NA	NA	+ (cisplatin)	NA	RTqPCR & WB: -E-Cadherin, +Twist, +Slug, +Snail	Wu, Y.; Zhou, Y.; He, J.; Sun, H.; Jin, Z. Long non-coding RNA H19 mediates ovarian cancer cell cisplatin-resistance and migration during EMT. Int. J. Clin. Exp. Pathol. 2019, 12, 2506–2515.
		Up RTqPCR	Tissue (Tumor/Paired adjacent)	8/8	NA	NA	None	Up (SKOV3, OVCAR3, CoC1, A2780, HO-8910-PM)	+	NA	NA	NA	NA	+	NA	+	NA	NA	NA	NA	RTqPCR & WB: positive correlation with TWIST1, Slug, Snail; negative correlation with E-Cadherin RTqPCR & WB: -E-Cadherin, +TWIST1, -Slug, -Snail	Wu, Y.; Zhou, Y.; Luo, Y.; Sun, H.; Jin, Z. The long non-coding RNA H19 promotes invasion and metastasis of ovarian cancer cell through EMT-related protein regulation. 2019, 12, 13428–13436.
		NA	NA	NA	NA	OS, DFS, R	NA	Up (A2780/DDP)	+	NA	NA	+	-	+	+	+	NA	NA	+ (cisplatin --> GSH metabolism)	NA	- (sponge) miR-370-3p --> -TGF-B - (sponge) let-7 --> -HMGA2, -C-MYC, -IGF2BP Cis acting	Wang, J.; Lu, A.; Chen, L. LncRNAs in ovarian cancer. Clin. Chim. Acta 2019, 490, 17–27. Oncul, S.; Amero, P.; Rodriguez-Aguayo, C.; Calin, G.A.; Sood, A.K.; Lopez-Berestein, G. Long non-coding RNAs in ovarian cancer: expression profile and functional spectrum. RNA Biol. 2019, 0, 1–12. Worku, T.; Bhattarai, D.; Ayers, D.; Wang, K.; Wang, C.; Rehman, Z.U.; Talpur, H.S.; Yang, L. Long Non-Coding RN…	Review
HAGLROS	NA	Up Database & RTqPCR	Tissue (Cancer/Normal)	41/40	FIGO, TS (AUC=0.751, P=0.0001)	OS	Expression in patients: similar results in GEPIA (TCGA vs GTEx)	NA	NA	NA	NA	NA	NA	NA	NA	NA	NA	NA	NA	NA	Neg. Correlation with miR-100 expression	Yang, M.; Zhai, Z.; Zhang, Y.; Wang, Y. Clinical significance and oncogene function of long noncoding RNA HAGLROS overexpression in ovarian cancer. Arch. Gynecol. Obstet. 2019, 300, 703–710.
HAL	Tumor suppresor	Down RTqPCR	Tissue (Tumor/Paired adjacent)	30/30	NA	NA	None	Down (SKOV3, OVCAR3, A2780)	-	NA	-	NA	+	-	-	-	NA	NA	NA	NA	WB: -Bcl2, +Bax, +Caspase 3, -Twist1, -Vimentin, N-Cadherin, +E-Cadherin Biotin IP: interaction with Twist1	Wu, K.; Li, L.; Li, L.; Wang, D. Long non-coding RNA HAL suppresses the migration and invasion of serous ovarian cancer by inhibiting EMT signaling pathway. Biosci. Rep. 2020, 40, 28–29.
HAS2-AS1	Oncogene	Up Database & RTqPCR	Tissue (Tumor/Paired adjacent)	30/30	NA	OS	Expression in patients: similar results in GEPIA (TCGA vs GTEx)	Up (SKOV3, OV420, A2780, HO8910)	+	+	+	NA	NA	NA	+	NA	NA	NA	NA	NA	ChIP, dual luciferase, RTqPCR & WB: CREB1 --> +HAS-AS2 --> -miR-466 --> -RUNX2	Tong, L.; Wang, Y.; Ao, Y.; Sun, X. CREB1 induced lncRNA HAS2-AS1 promotes epithelial ovarian cancer proliferation and invasion via the miR-466/RUNX2 axis. Biomed. Pharmacother. 2019, 115, 108891.
HMMR-AS1	NA	Up RTqPCR	Tissue (Tumor/Paired adjacent)	152/152	FIGO, LNM	OS	None	NA	NA	NA	NA	NA	NA	NA	NA	NA	NA	NA	NA	NA	NA	Chu, Z.P.; Dai, J.; Jia, L.G.; Li, J.; Zhang, Y.; Zhang, Z.Y.; Yan, P. Increased expression of long noncoding RNA HMMR-AS1 in epithelial ovarian cancer: An independent prognostic factor. Eur. Rev. Med. Pharmacol. Sci. 2018, 22, 8145–8150.
HNF1A-AS1	Oncogene	NA	NA	NA	NA	NA	NA	Up SKOV3	+	NA	+	NA	-	+	+	NA	NA	+	NA	NA	Inverse correlation between miR-214 and HNF1A-AS1 - (sponge) miR-214 ---> - SEMA4D, -PlexinB1, -Tiam1, -Rac/1/2/3	Liu, Y.; Lin, J.; Pan, J.; Qing, Q.; Li, D.; Liao, J.; Sun, C.; Zhou, H. LncRNA HNF1A-AS1 promotes ovarian cancer growth by countering miR-214-mediated suppression of the sema 4D/plexin B1 pathway. SSRN 2019, 30.
HOST2	Oncogene	Up RTqPCR	Tissue (Tumor/Paired adjacent)	66/66	NA	OS	None	Up (A2780, Caov3, HEY, OVCAR3, SKOV3)	+	NA	NA	+	-	NA	NA	NA	NA	NA	NA	NA	Sinomenine --> -HOST2 WB: +Bcl-2, -Bax, -Caspase-3, +Cyclin D1, +CDK4, + CDK6	Xu, Y.; Jiang, T.; Wang, C.; Wang, F. Sinomenine hydrochloride exerts antitumor outcome in ovarian cancer cells by inhibition of long non-coding RNA HOST2 expression. Artif. Cells, Nanomedicine, Biotechnol. 2019, 47, 4131–4138.
		Up	Tissue	NA	NA	NA	NA		+	NA	NA	NA	NA	+	+	NA	NA	NA	NA	NA	sponge (-) miRNA let-7b --> -HMGA2, -c-Myc, -Dicer, -Imp3	Tripathi, M.K.; Doxtater, K.; Keramatnia, F.; Zacheaus, C.; Yallapu, M.M.; Jaggi, M.; Chauhan, S.C. Role of lncRNAs in ovarian cancer: defining new biomarkers for therapeutic purposes. Drug Discov. Today 2018, 23, 1635–1643. Wang, J.; Lu, A.; Chen, L. LncRNAs in ovarian cancer. Clin. Chim. Acta 2019, 490, 17–27. Worku, T.; Bhattarai, D.; Ayers, D.; Wang, K.; Wang, C.; Rehman, Z.U.; Talpur, H.S.; …
HOTAIR	Oncogene	NA	NA	NA	NA	NA	NA	NA (SKOV3, ES2, OVCAR3, A2780, C0C1)	+	NA	NA	NA	NA	+	+	NA	NA	NA	NA	NA	Positive correlation with MAPK1 Dual luciferase: - (sponge) miR-1, mir-214-3p, miR-330-5p --> -MAPK1	Yiwei, T.; Hua, H.; Hui, G.; Mao, M.; Xiang, L. HOTAIR Interacting with MAPK1 Regulates Ovarian Cancer skov3 Cell Proliferation, Migration, and Invasion. Med. Sci. Monit. 2015, 21, 1856–1863.
		NA	NA	NA	NA	NA	NA	NA (SKOV3, OVCAR3, A2780)	+	NA	NA	NA	NA	+	+	NA	NA	NA	NA	NA	Positive correlation with PIK3R3 Dual luciferase: - (sponge) miR-214 and miR-217 --> PIK3R3	Dong, L.; Hui, L. HOTAIR Promotes Proliferation, Migration, and Invasion of Ovarian Cancer SKOV3 Cells Through Regulating PIK3R3. Med. Sci. Monit. 2016, 22, 325–331.
		NA	NA	NA	NA	NA	NA	NA (A2780)	NA	NA	NA	NA	NA	NA	NA	NA	NA	NA	+ (cisplatin)	NA	EZH2 and synthetic peptide nucleic acids, NF-kB, MMP9 and IL-6	Özeş, A.R.; Wang, Y.; Zong, X.; Fang, F.; Pilrose, J.; Nephew, K.P. Therapeutic targeting using tumor specific peptides inhibits long non-coding RNA HOTAIR activity in ovarian and breast cancer. Sci. Rep. 2017, 7, 894.
		NA	NA	NA	NA	NA	NA	NA (SKOV3)	+	NA	NA	NA	NA	NA	NA	NA	NA	NA	NA	NA	Neg correlation with AKT2	Sabet, M.; Sharifi, M.; Heidari, M.; Kazemi, M.; Babaei, N. Blockage of HOTAIR Reduced Cell Proliferation in Human Ovarian Cancer Cells Through Upregulation of AKT2. Indian J. Gynecol. Oncol. 2019, 17, 85.	LNA GapmeRs
		NA	NA	NA	NA	NA	NA	NA	NA	NA	+	NA	NA	NA	+	NA	NA	NA	NA	NA	- (sponge) miR-200c IHC & WB: +Snail	Yang, C.; Li, H.; Zhang, T.; Chu, Y.; Chen, D.; Zuo, J. miR‐200c overexpression inhibits the invasion and tumorigenicity of epithelial ovarian cancer cells by suppressing lncRNA HOTAIR in mice. J. Cell. Biochem. 2020, 121, 1514–1523.
		Up NA	Tissue (NA)	(68-134)/(68-134)	FIGO, HG, TS	OS, DFS	Overall survival	Up (A2780, A2780cisR, SKOV3, SKOV3CDDP/R, IGROV, OVSAHO, OVMUNA, HEYC2, OV90, HO8910, OVCA429)	+	NA	NA	+	-	NA	+	+	+	NA	+ (cisplatin)	NA	+Wnt/B-catenin pathway +Cyclin D1, +CDK4, +B-Catenin -autophagy -IK-Ba, +NF-kB-p65, +MMP9, +IL6, +Bcl-2, +Bcl-xL, +XIAP, -p53, -Caspase3, -Caspase7 - (sponge) miR-373 --> -Rab22a -HOXA7, -E-Cadherin, +Snail, +Vimentin, MMP3, +MMP9, +Cyclin E, +BRCA1 SNPs Trans acting	Tripathi, M.K.; Doxtater, K.; Keramatnia, F.; Zacheaus, C.; Yallapu, M.M.; Jaggi, M.; Chauhan, S.C. Role of lncRNAs in ovarian cancer: defining new biomarkers for therapeutic purposes. Drug Discov. Today 2018, 23, 1635–1643. Wang, J.; Lu, A.; Chen, L. LncRNAs in ovarian cancer. Clin. Chim. Acta 2019, 490, 17–27. Wambecke, A.; Ahmad, M.; Lambert, B.; Joly, F.; Poulain, L.; Denoyelle, C.; Meryet-Fi…
HOTAIRM1	NA	Up Database	NA	NA	NA	OS, DFS, R	NA	NA	NA	NA	NA	NA	NA	NA	NA	NA	NA	NA	NA	NA	NA	Zhan, L.; Li, J.; Wei, B. Long non-coding RNAs in ovarian cancer. J. Exp. Clin. Cancer Res. 2018, 37, 120.
HOTTIP	Oncogene	Up RTqPCR	Tissue (Tumor/Paired adjacent)	69/69	FIGO, LNM	OS	None	Up (OVCAR3, A2780, SKOV3)	+	NA	NA	+	NA	NA	+	NA	NA	NA	NA	NA	WB: +WNT1, +B-catenin	Zou, T.; Wang, P.L.; Gao, Y.; Liang, W.T. Long noncoding RNA HOTTIP is a significant indicator of ovarian cancer prognosis and enhances cell proliferation and invasion. Cancer Biomarkers 2019, 25, 133–139.
		Up RTqPCR	Tissue (Cancer/Normal)	53/25	NA	OS	None	NA (SKOV3, OVCAR3, HEY-A8)	NA	NA	NA	NA	NA	NA	NA	NA	NA	NA	NA	NA	Positive correlation with IL-6 Dual luciferase, ChIP & RIP: + (signaling/recruiting) c-Jun --> + IL-6 (--> +PD-L1 in neutrophils)	Shang, A.; Wang, W.; Gu, C.; Chen, C.; Zeng, B.; Yang, Y.; Ji, P.; Sun, J.; Wu, J.; Lu, W.; et al. Long non-coding RNA HOTTIP enhances IL-6 expression to potentiate immune escape of ovarian cancer cells by upregulating the expression of PD-L1 in neutrophils. J. Exp. Clin. Cancer Res. 2019, 38, 411.
HOXA11-AS	Oncogene	Down but Up in SHS	Tissue (Cancer/Normal)	18/18 (129/129 SHS)	HG, CA-125 in serous	PFS, OS	Expression in patients	NA	+	NA	NA	NA	NA	+	+	+	NA	NA	NA	NA	SNPs (A>T variant, rs17427875) +MMP, +VEGF Cis acting	Wang, J.; Lu, A.; Chen, L. LncRNAs in ovarian cancer. Clin. Chim. Acta 2019, 490, 17–27. Zhan, L.; Li, J.; Wei, B. Long non-coding RNAs in ovarian cancer. J. Exp. Clin. Cancer Res. 2018, 37, 120.
HOXD-AS1	Oncogene	Up	Tissue	NA	FIGO, LNM	OS, PFS	NA	NA (CAOV3, SKOV3, OVCAR3, A2780)	NA	NA	NA	NA	NA	+	+	+	NA	NA	NA	NA	- (sponge) miR-608 --> -FZD4 - (sponge) miR-133a-3p - (sponge) miR-186-5p --> -PI3KR3	Wang, J.; Lu, A.; Chen, L. LncRNAs in ovarian cancer. Clin. Chim. Acta 2019, 490, 17–27. Oncul, S.; Amero, P.; Rodriguez-Aguayo, C.; Calin, G.A.; Sood, A.K.; Lopez-Berestein, G. Long non-coding RNAs in ovarian cancer: expression profile and functional spectrum. RNA Biol. 2019, 0, 1–12.
HULC	Oncogene	NA	NA	NA	NA	NA	NA	NA	+	NA	NA	NA	-	+	+	NA	NA	NA	NA	NA	-ATG7, +ITGB1 RIP: interaction with ATG7	Wang, J.; Lu, A.; Chen, L. LncRNAs in ovarian cancer. Clin. Chim. Acta 2019, 490, 17–27.
JPX	Oncogene	Up RTqPCR	Tissue (Tumor/Paired adjacent)	32/32	DM, TS	OS	None	Up (SKOV3, OVCAR3)	+	+	NA	NA	-	+	+	NA	NA	NA	NA	NA	WB: -Bax, +Bcl-2, -Caspase-3, +pPI3K, +pAkt, +mTor	Li, J.; Feng, L.; Tian, C.; Tang, Y.L.; Tang, Y.; Hu, F.Q. Long noncoding RNA-JPX predicts the poor prognosis of ovarian cancer patients and promotes tumor cell proliferation, invasion and migration by the PI3K/Akt/mTOR signaling pathway. Eur. Rev. Med. Pharmacol. Sci. 2018, 22, 8135–8144.
KB-1471A8.2	Tumor suppresor	Down RTqPCR	Tissue (Cancer/Normal)	9/10	NA	NA	None	NA A2780, SKOV-3, A2780/PTX, SKOV-3/PTX	-	NA	NA	-	+	-	-	NA	NA	NA	- (paclitaxel)	NA	RTqPCR: -CDK4	Zhang, M.; Liu, S.; Fu, C.; Wang, X.; Zhang, M.; Liu, G.; Dai, C.; Gong, Z.; Xu, H.; Fu, Z.; et al. LncRNA KB-1471A8.2 Overexpression Suppresses Cell Proliferation and Migration and Antagonizes the Paclitaxel Resistance of Ovarian Cancer Cells. Cancer Biother. Radiopharm. 2019, 34, 316–324.
KCNMA1-AS1	Oncogene	Up RTqPCR & Database	Tissue (Cancer/Normal)	60/30	NA (AUC=0.733, P<0.05)	OS, RF	Expression in patients: similar results in GEPIA (TCGA vs GTEx) Meta-analysis: in GSE18520 (53/10) no prognostic significance; in GSE19829, GSE26193, and GSE63885 is a risk factor; in GSE30161 good prognostic factor)	Up (HO8910, HEY, A2780)	+	NA	NA	NA	-	+	NA	NA	NA	NA	NA	NA	WB: -Caspase-3, -Caspase-9 and +Bcl-xL	Ma, S.Y.; Wei, P.; Qu, F. KCNMA1-AS1 attenuates apoptosis of epithelial ovarian cancer cells and serves as a risk factor for poor prognosis of epithelial ovarian cancer. Eur. Rev. Med. Pharmacol. Sci. 2019, 23, 4629–4641.
KCNQ1OT1	Oncogene	Up RTqPCR	Tissue (Tumor/Paired adjacent)	174/174	FIGO, TS, HG	OS	None	Up (OVCAR3, SKOV3, A2780, OV90)	+	NA	+	NA	-	+	+	NA	NA	NA	NA	NA	Neg. Correlation with miR-212-3p Dual luciferase & RTqPCR: sponge (-) miR-212-3p --> -LCN2	Lu, X.; Wang, F.; Fu, M.; Li, Y.; Wang, L. Long non-coding RNA KCNQ1OT1 accelerates the progression of ovarian cancer via microRNA-212-3/ LCN2 axis. Oncol. Res. Featur. Preclin. Clin. Cancer Ther. 2019, 1–33.
		NA	NA	NA	NA	OS	NA	Up (SKOV3, OVCAR3)	+	+	NA	NA	NA	NA	+	NA	NA	NA	NA	NA	Negative correlation with miR-142-5p Dual luciferase: - (sponge) miR-142-5p --> -CAPN10	Liu, H.; Chen, R.; Kang, F.; Lai, H.; Wang, Y. KCNQ1OT1 promotes ovarian cancer progression via modulating MIR‐142‐5p / CAPN10 axis. Mol. Genet. Genomic Med. 2020, 8, 1–8.
LEF1-AS1	Oncogene	Up RTqPCR	Tissue (Tumor/Paired adjacent)	62/62	FIGO	OS	None	Up (OVCAR5, A2780, SKOV3, OVCAR3)	+	+	NA	NA	NA	+	+	NA	NA	NA	NA	NA	Negative correlation with miR-1285-3p Dual luciferase & RIP: - (sponge) miR-1285-3p	Zhang, Y.; Ruan, F. LncRNA LEF1-AS1 Promotes Ovarian Cancer Development Through Interacting with miR-1285-3p. Cancer Manag. Res. 2020, 12, 687–694.
LEMD1	NA	Up Microarray & RTqPCR	Tissue	NA	NA	NA	NA	NA	NA	NA	NA	NA	NA	NA	NA	NA	NA	NA	NA	NA	NA	Zhan, L.; Li, J.; Wei, B. Long non-coding RNAs in ovarian cancer. J. Exp. Clin. Cancer Res. 2018, 37, 120.
LEMD1-AS1	NA	Down Microarray & RTqPCR	Tissue	NA	NA	NA	NA	NA	NA	NA	NA	NA	NA	NA	NA	NA	NA	NA	NA	NA	NA
LIMT	Tumor suppresor	NA	NA	NA	NA	NA	NA	Down (OV90, OVCA429)	-	NA	-	NA	NA	-	-	-	-	NA	NA	NA	WB: -N-Cadherin, -Vimentin, +E-Cadherin	Zeng, X.-Y.; Xie, H.; Yuan, J.; Jiang, X.-Y.; Yong, J.-H.; Zeng, D.; Dou, Y.-Y.; Xiao, S.-S. M2-like tumor-associated macrophages-secreted EGF promotes epithelial ovarian cancer metastasis via activating EGFR-ERK signaling and suppressing lncRNA LIMT expression. Cancer Biol. Ther. 2019, 20, 956–966.
LINC00092	Oncogene	NA	NA	NA	NA	NA	NA	NA (SKOV3, A2780)	+	NA	NA	NA	NA	NA	NA	NA	+	NA	NA	+ aerobic glycolysis (Warburg)	CXCL14 (fibroblasts)--> +LINC00092 --> +PFKFB2 --> glycolysis products --> + CXCL14 (fibroblasts) --> etc	Wang, J.; Lu, A.; Chen, L. LncRNAs in ovarian cancer. Clin. Chim. Acta 2019, 490, 17–27. Oncul, S.; Amero, P.; Rodriguez-Aguayo, C.; Calin, G.A.; Sood, A.K.; Lopez-Berestein, G. Long non-coding RNAs in ovarian cancer: expression profile and functional spectrum. RNA Biol. 2019, 0, 1–12. Worku, T.; Bhattarai, D.; Ayers, D.; Wang, K.; Wang, C.; Rehman, Z.U.; Talpur, H.S.; Yang, L. Long Non-Coding RN…
LINC00152	Oncogene	Up Microarray & RTqPCR	Tissue (Tumor/Paired adjacent/Normal)	24/2/10	FIGO	NA	None	NA (SKOV3)	+	NA	NA	+	NA	NA	NA	NA	NA	NA	NA	NA	Negative correlation with CDKN1C & CDK2	Ni, H.; Niu, L.L.; Tian, S.C.; Jing, L.K.; Zhang, L.T.; Lin, Q.Q.; Cai, Y.H.; Liang, H.M.; Du, Q.; Li, H. Long non-coding RNA LINC00152 is up-regulated in ovarian cancer tissues and regulates proliferation and cell cycle of SKOV3 cells. Eur. Rev. Med. Pharmacol. Sci. 2019, 23, 9803–9813.
		NA	NA	NA	NA	NA	NA	Up (COC1, COC1/DDP)	+	NA	NA	NA	NA	NA	NA	NA	NA	NA	+ (cisplatin)	NA	WB: +Bcl-2, -Bax, -Caspase-3; RTqPCR: +MDP1, +MDR1, +GSTpi	Zou, H.; Li, H. Knockdown of long non‑coding RNA LINC00152 increases cisplatin sensitivity in ovarian cancer cells. Exp. Ther. Med. 2019, 4510–4516.
		NA	NA	NA	NA	NA	NA	NA	+	NA	+	NA	-	NA	NA	NA	NA	NA	NA	NA	- (sponge) miR-125b --> - MCL-1	Wang, J.; Lu, A.; Chen, L. LncRNAs in ovarian cancer. Clin. Chim. Acta 2019, 490, 17–27.
Linc00161	Oncogene	Up RTqPCR & Microarray	Tissue (NA)	30/30	NA	NA	None	Up (CoC1, SKOV3)	+	+	+	NA	NA	NA	NA	NA	NA	NA	+ (cisplatin)	NA	Dual luciferase: sponge (-) miR-194; sponge (-) miR-128 --> -MAPK1	Xu, M.; Zhou, K.; Wu, Y.; Wang, L.; Lu, S. Linc00161 regulated the drug resistance of ovarian cancer by sponging microRNA-128 and modulating MAPK1. Mol. Carcinog. 2019, 58, 577–587.
LINC00176	Oncogene	Up RTqPCR & Database	Tissue (Tumor/Paired adjacent)	56/56	NA	NA	Expression in patients: similar results in GEPIA (TCGA vs GTEx) and GSE38666 (25/20)	Up (Caov3, 3AO, SKOV-3, HO8910, A2780)	+	NA	+	NA	-	+	+	+	NA	NA	NA	NA	WB: -E-Cadherin, +N-Cadherin, +Vimentin RTqPCR & WB: Neg. Correlation with CP RIP & ChIP: + (signaling) BCL3 & p50 --> +CP	Dai, L.; Niu, J.; Feng, Y. Knockdown of long non‐coding RNA LINC00176 suppresses ovarian cancer progression by BCL3‐mediated down‐regulation of ceruloplasmin. J. Cell. Mol. Med. 2020, 24, 202–213.
Linc00312	Tumor suppresor	NA	NA	NA	NA	NA	NA	NA	NA	NA	NA	NA	NA	NA	NA	NA	NA	NA	- (cisplatin)	NA	Modulates Bcl-2, Caspase-3	Wang, J.; Lu, A.; Chen, L. LncRNAs in ovarian cancer. Clin. Chim. Acta 2019, 490, 17–27.
LINC00319	Oncogene	Up RTqPCR & ISH	Tissue (Tumor/Paired adjacent)	62/62	NA	OS	None	Up (SKOV3, CAOV3, HO8910)	+	+	+	NA	NA	+	+	NA	NA	NA	NA	NA	Neg. Correlation with miR-423-5p; Pos. Corr. with NACC1 Dual luciferase & RTqPCR: sponge (-) miR-423-5p --> -NACC1	Du, W.; Feng, Z.; Sun, Q. LncRNA LINC00319 accelerates ovarian cancer progression through miR-423-5p/NACC1 pathway. Biochem. Biophys. Res. Commun. 2018, 507, 198–202.
LINC00339	Oncogene	Up RTqPCR & ISH	Tissue (Tumor/Paired adjacent)	75/75	FIGO, HG	OS	None	Up (SKOV3, A2780, HO8910, OVCAR3)	+	+	+	NA	NA	+	+	NA	NA	NA	NA	NA	Neg. Correlation with miR-148a-3p; Pos. Corr. with ROCK1 Dual luciferase & RTqPCR: sponge (-) miR-148a-3p --> -ROCK1	Pan, L.; Meng, Q.; Li, H.; Liang, K.; Li, B. LINC00339 promotes cell proliferation, migration, and invasion of ovarian cancer cells via miR-148a-3p/ROCK1 axes. Biomed. Pharmacother. 2019, 120, 109423.
LINC00472	NA	Up	Tissue	NA	HG, FIGO	OS	NA	NA	NA	NA	NA	NA	NA	NA	NA	NA	NA	NA	NA	NA	NA	Tripathi, M.K.; Doxtater, K.; Keramatnia, F.; Zacheaus, C.; Yallapu, M.M.; Jaggi, M.; Chauhan, S.C. Role of lncRNAs in ovarian cancer: defining new biomarkers for therapeutic purposes. Drug Discov. Today 2018, 23, 1635–1643. Zhan, L.; Li, J.; Wei, B. Long non-coding RNAs in ovarian cancer. J. Exp. Clin. Cancer Res. 2018, 37, 120.
LINC00504	Oncogene	Up RTqPCR	Tissue (Tumor/Paired adjacent)	45/45	FIGO	OS	None	Up (A2780, CAOV3, HO8910, OVCAR3, SKOV3)	+	+	NA	NA	-	NA	NA	NA	NA	NA	NA	+ aerobic glycolysis	RTqPCR & WB: +PKM2, +HK2, +PDK1 Dual luciferase: sponge (-) miR-1244	Liu, Y.; He, X.; Chen, Y.; Cao, D. Long non-coding RNA LINC00504 regulates the Warburg effect in ovarian cancer through inhibition of miR-1244. Mol. Cell. Biochem. 2020, 464, 39–50.
LINC00511	Oncogene	Up Database	NA	NA	NA	OS	Up in TCGA vs GTEx, GSE29450, and GSE54388, but not in GSE10971	NA (SKOV3, SNU840)	+	+	NA	NA	NA	NA	NA	NA	NA	NA	NA	NA	RIP & ChIP: + (guide) EZH2 --> -p21	Wang, J.; Tian, Y.; Zheng, H.; Ding, Y.; Wang, X. An integrated analysis reveals the oncogenic function of lncRNA LINC00511 in human ovarian cancer. Cancer Med. 2019, 8, 3026–3035.	Nuclear location
LINC00515	Tumor suppresor	Down RTqPCR	Tissue (Cancer/Normal)	115/19	FIGO, LNM	RFS	None	NA	NA	NA	NA	NA	NA	NA	NA	NA	NA	NA	NA	NA	NA	Ni, M.-W.; Zhou, J.; Zhang, Y.-L.; Zhou, G.-M.; Zhang, S.-J.; Feng, J.-G.; Xu, Q.; Zhou, Y.; Mou, H.-Z.; Zheng, Z.-G. Downregulation of LINC00515 in high-grade serous ovarian cancer and its relationship with platinum resistance. Biomark. Med. 2019, 13, 535–543.	Sensitive vs insensitive patients (complete vs incomplete responders)
		NA	NA	NA	NA	NA	NA	Down (A2780/DDP)	NA	NA	NA	NA	NA	NA	NA	NA	NA	NA	- (cisplatin)	NA	NA	Tripathi, M.K.; Doxtater, K.; Keramatnia, F.; Zacheaus, C.; Yallapu, M.M.; Jaggi, M.; Chauhan, S.C. Role of lncRNAs in ovarian cancer: defining new biomarkers for therapeutic purposes. Drug Discov. Today 2018, 23, 1635–1643.
LINC00565	Oncogene	Up Database & RTqPCR	Tissue (Cancer/Normal)	74/22	FIGO, TS	OS	Expression in patients: similar results in GSE52037 (10/10), GSE38666 (25/20), and GSE40595 (69/8). OS: similar results in TCGA and GSE26193	Up (OVCAR3, SKOV3, HEY, A2780, HO8910)	+	NA	+	+	NA	+	+	NA	NA	NA	NA	NA	WB: -p16, -p21, +Cyclin D1, +Cyclin E1, +CDK4 + GAS6	Gong, M.; Luo, C.; Meng, H.; Li, S.; Nie, S.; Jiang, Y.; Wan, Y.; Li, H.; Cheng, W. Upregulated LINC00565 Accelerates Ovarian Cancer Progression By Targeting GAS6. Onco. Targets. Ther. 2019, 12, 10011–10022.
LINC00664	NA	Up RTqPCR & Database	Tissue (Cancer/Normal)	45/26	NA	R	Expression in patients: similar results in GSE9891, GSE26193, GSE63885	NA	NA	NA	NA	NA	NA	NA	NA	NA	NA	NA	NA	NA	NA	Chen, Y.; Bi, F.; An, Y.; Yang, Q. Identification of pathological grade and prognosis‐associated lncRNA for ovarian cancer. J. Cell. Biochem. 2019, 120, 14444–14454.
LINC00667	NA	Up RTqPCR & Database	Tissue (Cancer/Normal)	45/26	NA	R	Expression in patients: similar results in GSE9891, GSE26193, GSE63885	NA	NA	NA	NA	NA	NA	NA	NA	NA	NA	NA	NA	NA	NA	Chen, Y.; Bi, F.; An, Y.; Yang, Q. Identification of pathological grade and prognosis‐associated lncRNA for ovarian cancer. J. Cell. Biochem. 2019, 120, 14444–14454.
LINC00702	Oncogene	Up RTqPCR	Tissue (Tumor/Paired adjacent)	36/36	FIGO, TS	NA	None	Up (ES-2, SKOV3, A2780, HEY)	+	NA	NA	NA	NA	NA	NA	NA	NA	NA	NA	NA	RTqPCR: -KLF2, -p21, -PTEN, -p15 RIP: + (guide) EZH2 --> -KLF2	Wang, L.; Ye, T.Y.; Wu, H.; Chen, S.Y.; Weng, J.R.; Xi, X.W. LINC00702 accelerates the progression of ovarian cancer through interacting with EZH2 to inhibit the transcription of KLF2. Eur. Rev. Med. Pharmacol. Sci. 2019, 23, 201–208.	Nuclear location
LINC00961	Oncogene	NA	NA	NA	NA	NA	NA	Down (A2780/DDP)	NA	NA	NA	NA	NA	NA	NA	NA	NA	NA	+ (cisplatin)	NA	NA	Tripathi, M.K.; Doxtater, K.; Keramatnia, F.; Zacheaus, C.; Yallapu, M.M.; Jaggi, M.; Chauhan, S.C. Role of lncRNAs in ovarian cancer: defining new biomarkers for therapeutic purposes. Drug Discov. Today 2018, 23, 1635–1643.
LINC01088	Tumor suppresor	Down RTqPCR & Microarray	Tissue (Cancer/Borderline/Benign/Normal)	12/8/12/10	HG	NA	None	NA (A2780)	-	NA	-	NA	NA	NA	NA	NA	NA	NA	NA	NA	Neg. Correlation with miR-24-1-5p Dual luciferase & Biotin pull-down: - (sponge) miR-24-1-5p --> -PAK4	Zhang, W.; Fei, J.; Yu, S.; Shen, J.; Zhu, X.; Sadhukhan, A.; Lu, W.; Zhou, J. LINC01088 inhibits tumorigenesis of ovarian epithelial cells by targeting miR-24-1-5p. Sci. Rep. 2018, 8, 2876.
LINC01125	Tumor suppresor	Down RTqPCR & Database	Tissue (Tumor/Paired adjacent)	22/22	NA	OS	Expression in patients: similar results in GSE122123	Down (SKOV3/CDDP, A2780/CDDP)	-	-	NA	NA	NA	NA	NA	NA	NA	NA	- (cisplatin)	NA	Neg. Correlation with miR-1972 Dual luciferase & RIP: sponge (-) miR-1972	Guo, J.; Pan, H. Long Noncoding RNA LINC01125 Enhances Cisplatin Sensitivity of Ovarian Cancer via miR-1972. Med. Sci. Monit. 2019, 25, 9844–9854
LINC01127	Oncogene	Up Database & RTqPCR	Tissue (Cancer/Normal)	72/53	NA	OS	Expression in patients: similar results in GSE18520 (53/10), GSE38666 (25/20), GSE40595 (69/8), GSE52037 (10/10). Overall survival: similar results in TCGA	Up (OMC685, SKOV3, HO8910)	NA	NA	-	+	NA	NA	NA	NA	NA	NA	NA	NA	WB: +Cyclin D, +Cyclin E, +CDK4, -p16, -p21, +pAKT, +pERK	Jing, L.; Gong, M.; Lu, X.; Jiang, Y.; Li, H.; Cheng, W. LINC01127 promotes the development of ovarian tumors by regulating the cell cycle. Am. J. Transl. Res. 2019, 11, 406–417.
LINC01139	NA	Up RTqPCR & Database	Tissue (Cancer/Normal)	45/26	NA	R	Expression in patients: similar results in GSE9891, GSE26193, GSE63885		NA	NA	NA	NA	NA	NA	NA	NA	NA	NA	NA	NA	NA	Chen, Y.; Bi, F.; An, Y.; Yang, Q. Identification of pathological grade and prognosis‐associated lncRNA for ovarian cancer. J. Cell. Biochem. 2019, 120, 14444–14454.
LINC01210	Oncogene	Up Database & RTqPCR	Tissue (Tumor/Paired adjacent)	70/14	FIGO, DM	OS, DFS	Expression in patients: similar results in GSE40595 (69/8) DFS: similar results in GSE23193	Up (HO8910, A2780, SKOV3, OMC685, HEY)	+	+	NA	NA	NA	+	+	NA	NA	NA	NA	NA	Neg. correlation with KLF4 RIP: + (guide) EZH2 --> -KLF4	Zhang, C.; Liu, J.; Zhang, Y.; Luo, C.; Zhu, T.; Zhang, R.; Yao, R. LINC01210 accelerates proliferation, invasion and migration in ovarian cancer through epigenetically downregulating KLF4. Biomed. Pharmacother. 2019, 119, 109431.
LINC01419	NA	Up RTqPCR & Database	Tissue (Cancer/Normal)	45/26	NA	R	Expression in patients: similar results in GSE9891, GSE26193, GSE63885		NA	NA	NA	NA	NA	NA	NA	NA	NA	NA	NA	NA	NA	Chen, Y.; Bi, F.; An, Y.; Yang, Q. Identification of pathological grade and prognosis‐associated lncRNA for ovarian cancer. J. Cell. Biochem. 2019, 120, 14444–14454.
LINC01627	Oncogene	Up Database & RTqPCR	Tissue (Cancer/Normal)	20/10	NA	OS	OS: GSE19829, GSE26193, but not in GSE18520, GSE63885	NA (HO8910, HEY)	+	NA	NA	NA	NA	+	NA	NA	NA	NA	NA	NA	NA	Shen, X.; Zhu, W. Long non‑coding RNA LINC01627 is a prognostic risk factor for epithelial ovarian cancer. Oncol. Lett. 2019, 14001, 2861–2868.
linc-CARS2-2	Oncogene	NA	NA	NA	NA	NA	NA	Up (A2780/DDP)	NA	NA	NA	NA	NA	NA	NA	NA	NA	NA	+ (cisplatin)	NA	NA	Tripathi, M.K.; Doxtater, K.; Keramatnia, F.; Zacheaus, C.; Yallapu, M.M.; Jaggi, M.; Chauhan, S.C. Role of lncRNAs in ovarian cancer: defining new biomarkers for therapeutic purposes. Drug Discov. Today 2018, 23, 1635–1643.
linc-RECK-3	Oncogene	NA	NA	NA	NA	NA	NA	Up (A2780/DDP)	NA	NA	NA	NA	NA	NA	NA	NA	NA	NA	+ (cisplatin)	NA	NA
Linc-ROR	Oncogene	Up RTqPCR	Tissue (Cancer/Normal)	39/40	FIGO, LNM	NA	None	NA (SKOV3)	+	NA	+	NA	NA	+	+	+	NA	NA	NA	NA	WB: -E-Cadherin, +Vimentin, +B-Catenin, +c-Myc	Lou, Y.; Jiang, H.; Cui, Z.; Wang, L.; Wang, X.; Tian, T. Linc-ROR induces epithelial-to-mesenchymal transition in ovarian cancer by increasing Wnt/β-catenin signaling. Oncotarget 2017, 8, 69983–69994.
		Up RTqPCR	Tissue (Cancer/Normal)	27/12	HG, FIGO	NA	None	NA (SKOV3, 3AO)	NA	NA	NA	NA	NA	+	+	+	NA	NA	NA	NA	WB: -E-Cadherin, +N-Cadherin, +Vimentin, +B-Catenin Neg. Correlation with miR-145 Dual luciferase, RIP & WB: - (sponge) miR-145 --> -FLNB	Zhang, Lei, Jie Li, S.; Pei, M. Interaction between LncRNA-ROR and miR-145 contributes to epithelial-mesenchymal transition of ovarian cancer cells. Gen. Physiol. Biophys. 2019, 38, 461–471.
linc-TNFRSF19-1	Tumor suppresor	NA	NA	NA	NA	NA	NA	Down (A2780/DDP)	NA	NA	NA	NA	NA	NA	NA	NA	NA	NA	- (cisplatin)	NA	NA	Tripathi, M.K.; Doxtater, K.; Keramatnia, F.; Zacheaus, C.; Yallapu, M.M.; Jaggi, M.; Chauhan, S.C. Role of lncRNAs in ovarian cancer: defining new biomarkers for therapeutic purposes. Drug Discov. Today 2018, 23, 1635–1643.
LINK-A	Oncogene	Up	Tissue & Serum	NA	NA	NA	NA	NA	NA	NA	NA	NA	NA	+	+	NA	NA	+ (indirectly)	NA	+ (indirectly)	+HIF-1 +TGF-B pathway	Wang, J.; Lu, A.; Chen, L. LncRNAs in ovarian cancer. Clin. Chim. Acta 2019, 490, 17–27. Oncul, S.; Amero, P.; Rodriguez-Aguayo, C.; Calin, G.A.; Sood, A.K.; Lopez-Berestein, G. Long non-coding RNAs in ovarian cancer: expression profile and functional spectrum. RNA Biol. 2019, 0, 1–12.
LINP1	Oncogene	Up RTqPCR	Tissue (Tumor/Paired adjacent)	56/56	NA	NA	None	Up (A2780, OVCAR3, SKOV3)	+	NA	+	NA	NA	NA	+	NA	NA	NA	NA	NA	Neg correlation with KLF6 WB: -KLF6	Li, Y.; Hou, C.; Dong, Y.; Zhu, L.; Xu, H. Long noncoding RNA LINP1 promoted proliferation and invasion of ovarian cancer via inhibiting KLF6. 2020, 36–42.
LNC00908	Oncogene	Up RTqPCR	Tissue (Cancer/Normal)	24/24	FIGO (AUC=0.8984, cutoff value=2.687)	OS	None	Up (C13K, 3AO, SKOV3, OVCAR3)	+	NA	NA	NA	NA	+	NA	NA	NA	NA	NA	NA	RTqPCR, RIP & WB: - (sponge) miR-495-5p --> -ANXA3	Jiang, J.N.; Hong, Q.Y.; Gao, H.J.; Lai, B.L.; Lan, J.F.; Yang, Q. Lnc00908 promotes the development of ovarian cancer by regulating microRNA-49. Eur. Rev. Med. Pharmacol. Sci. 2019, 23, 1388–1396.
LNC01133	Oncogene	Up Database	NA	Samples in database	NA	OS	None	Up (CAOV3, OVCAR3, SKOV-3, HO8910, A2780, HOEpiC)	+	NA	+	+	-	+	+	+	NA	NA	NA	NA	WB: +PCNA, +MMP-2,+ MMP-9, +B-Catenin, +Snail - (sponge) miR-126	Hou, B.; Hou, X.; Ni, H. Long non-coding RNA LNC01133 promotes the tumorigenesis of ovarian cancer by sponging miR-126. Int. J. Clin. Exp. Pathol. 2018, 11, 5809–5819.
lncARSR	Oncogene	Up NA	NA	NA	HG, FIGO, LNM, CA-125	OS, PFS	NA	NA	NA	NA	NA	NA	NA	NA	+	+	NA	NA	NA	NA	- (sponge) miR-200c --> -ZEB1, -ZEB2 +Wnt/B-Catenin pathway	Wang, J.; Lu, A.; Chen, L. LncRNAs in ovarian cancer. Clin. Chim. Acta 2019, 490, 17–27.
lncBRM	Oncogene	Up NA	NA	NA	HG, FIGO, LNM, CA-125	OS, PFS	NA	NA	+	NA	NA	NA	NA	+	+	NA	NA	NA	NA	NA	+Sox4 biding miR-204
lnc-HRCT1-1	NA	NA	NA	NA	NA	OS, PFS, R	NA	NA	NA	NA	NA	NA	NA	NA	NA	NA	NA	NA	NA	NA	NA	Zhan, L.; Li, J.; Wei, B. Long non-coding RNAs in ovarian cancer. J. Exp. Clin. Cancer Res. 2018, 37, 120.
Lnc-OC1	Oncogene	Up NA	NA	NA	HG, FIGO, LNM, CA-125	OS, PFS	NA	NA	+	NA	NA	NA	NA	+	+	NA	NA	NA	NA	NA	- (sponge) miR-34a & miR-34c	Wang, J.; Lu, A.; Chen, L. LncRNAs in ovarian cancer. Clin. Chim. Acta 2019, 490, 17–27.
LncRNA-ATB	Oncogene	NA	NA	NA	NA	NA	NA	Up (SKOV3)	+	NA	NA	NA	-	+	+	NA	NA	NA	NA	NA	WB: +pSTAT3/STAT3, -E-Cadherin, +Vimentin	Yuan, D.; Zhang, X.; Zhao, Y.; Qian, H.; Wang, H.; He, C.; Liu, X.; Guo, T.; Lin, M.; Yu, H.; et al. Role of lncRNA‑ATB in ovarian cancer and its mechanisms of action. Exp. Ther. Med. 2019, 965–971.
lnc-SERTAD2-3	NA	NA	NA	NA	NA	OS, PFS, R	NA	NA	NA	NA	NA	NA	NA	NA	NA	NA	NA	NA	NA	NA	NA	Zhan, L.; Li, J.; Wei, B. Long non-coding RNAs in ovarian cancer. J. Exp. Clin. Cancer Res. 2018, 37, 120.
LncSOX4	Oncogene	Up RTqPCR & ISH	Tissue (Cancer/Normal)	30/18	FIGO, TS, DM	NA	None	Up (HO8910-PM, SKOV3, HEY-A8, OVCAR3)	+	NA	NA	+	NA	+	+	NA	NA	NA	NA	NA	WB: +MMP-2, +MMP-9	Liu, Y.; Wang, Y.; Yao, D.; Cui, D. LncSOX4 serves an oncogenic role in the tumorigenesis of epithelial ovarian cancer by promoting cell proliferation and inhibiting apoptosis. Mol. Med. Rep. 2018, 17, 8282–8288.
Lnc-SOX4-1	NA	NA	NA	NA	NA	R	NA	NA	NA	NA	NA	NA	NA	NA	NA	NA	NA	NA	NA	NA	highly interconnected with PVT1	Worku, T.; Bhattarai, D.; Ayers, D.; Wang, K.; Wang, C.; Rehman, Z.U.; Talpur, H.S.; Yang, L. Long Non-Coding RNAs: The New Horizon of Gene Regulation in Ovarian Cancer. Cell. Physiol. Biochem. 2017, 44, 948–966. Zhan, L.; Li, J.; Wei, B. Long non-coding RNAs in ovarian cancer. J. Exp. Clin. Cancer Res. 2018, 37, 120.
LOC100128881	Oncogene	NA	NA	NA	NA	NA	NA	NA (SKOV3)	NA	NA	NA	NA	NA	NA	NA	NA	+	NA	NA	NA	NA	Tripathi, M.K.; Doxtater, K.; Keramatnia, F.; Zacheaus, C.; Yallapu, M.M.; Jaggi, M.; Chauhan, S.C. Role of lncRNAs in ovarian cancer: defining new biomarkers for therapeutic purposes. Drug Discov. Today 2018, 23, 1635–1643.
LOC100190986	NA	NA	NA	NA	NA	OS, DFS, R	NA	NA	NA	NA	NA	NA	NA	NA	NA	NA	NA	NA	NA	NA	Modulated by TFs: Nkx3-1, HNF-1, aMEF-2 & MEF-2A	Zhan, L.; Li, J.; Wei, B. Long non-coding RNAs in ovarian cancer. J. Exp. Clin. Cancer Res. 2018, 37, 120.
LOC100292680	Tumor suppresor	NA	NA	NA	NA	NA	NA	NA (SKOV3)	NA	NA	NA	NA	NA	NA	NA	NA	+	NA	NA	NA	NA	Tripathi, M.K.; Doxtater, K.; Keramatnia, F.; Zacheaus, C.; Yallapu, M.M.; Jaggi, M.; Chauhan, S.C. Role of lncRNAs in ovarian cancer: defining new biomarkers for therapeutic purposes. Drug Discov. Today 2018, 23, 1635–1643.
LOC286437	NA	Up RTqPCR & Database	Tissue (Cancer/Normal)	45/26	NA	R	Expression in patients: similar results in GSE9891, GSE26193, GSE63885	NA	NA	NA	NA	NA	NA	NA	NA	NA	NA	NA	NA	NA	NA	Chen, Y.; Bi, F.; An, Y.; Yang, Q. Identification of pathological grade and prognosis‐associated lncRNA for ovarian cancer. J. Cell. Biochem. 2019, 120, 14444–14454.
LOC386758	NA	Down Microarray & RTqPCR	Tissue	NA	NA	NA	NA	NA	NA	NA	NA	NA	NA	NA	NA	NA	NA	NA	NA	NA	NA	Zhan, L.; Li, J.; Wei, B. Long non-coding RNAs in ovarian cancer. J. Exp. Clin. Cancer Res. 2018, 37, 120.
LOC645249	Oncogene	NA	NA	NA	NA	NA	NA	NA (SKOV3)	NA	NA	NA	NA	NA	NA	NA	NA	+	NA	NA	NA	NA	Tripathi, M.K.; Doxtater, K.; Keramatnia, F.; Zacheaus, C.; Yallapu, M.M.; Jaggi, M.; Chauhan, S.C. Role of lncRNAs in ovarian cancer: defining new biomarkers for therapeutic purposes. Drug Discov. Today 2018, 23, 1635–1643.
LOC729970	NA	Down Microarray & RTqPCR	Tissue	NA	NA	NA	NA	NA	NA	NA	NA	NA	NA	NA	NA	NA	NA	NA	NA	NA	NA	Zhan, L.; Li, J.; Wei, B. Long non-coding RNAs in ovarian cancer. J. Exp. Clin. Cancer Res. 2018, 37, 120.
LOXL1-AS1	Oncogene	Up RTqPCR & Database	Tissue (Tumor/Paired adjacent)	45/45	NA	OS	Expression in patients and OS: similar results in GEPIA (TCGA vs GTEx)	Up (A2780, SKOV3, CAOV3, OVCAR3)	+	+	+	NA	NA	+	+	NA	+	NA	NA	NA	Dual luciferase, RTqPCR & WB: - (sponge) miR-18b-5p --> -VMA21	Xue, F.; Xu, Y.H.; Shen, C.C.; Qin, Z.L.; Zhou, H. Bin Non‐coding RNA LOXL1-AS1 exhibits oncogenic activity in ovarian cancer via regulation of miR‐18b‐5p/VMA21 axis. Biomed. Pharmacother. 2020, 125, 109568.
LSINCT5	Oncogene	Up NA	Tissue	NA	NA	NA	NA	Up (SKOV3/DDP)	+	NA	NA	NA	NA	+	+	+	NA	NA	NA	NA	+NEAT1, +PSPC1, +CXCR4	Tripathi, M.K.; Doxtater, K.; Keramatnia, F.; Zacheaus, C.; Yallapu, M.M.; Jaggi, M.; Chauhan, S.C. Role of lncRNAs in ovarian cancer: defining new biomarkers for therapeutic purposes. Drug Discov. Today 2018, 23, 1635–1643. Wang, J.; Lu, A.; Chen, L. LncRNAs in ovarian cancer. Clin. Chim. Acta 2019, 490, 17–27.
LUCAT1	Oncogene	NA	NA	NA	NA	NA	NA	Up (CAOV3, SKOV3, HO8910)	+	+	NA	NA	-	NA	NA	NA	NA	NA	NA	NA	Dual luciferase: - (sponge) miR-199a-5p	Liu, H.; Liu, G.; Pang, W.; Zhang, H.; Zeng, Z.; Wang, H. LncRNA LUCAT1 promotes proliferation of ovarian cancer cells by regulating miR-199a-5p expression. Eur. Rev. Med. Pharmacol. Sci. 2020, 24, 1682–1687.
		Up RTqPCR & ISH	Tissue (Tumor/Paired adjacent)	43/43	DM, FIGO	OS	None	Up (HEY, SKOV3, OVCAR-3)	+	NA	NA	NA	-	+	+	NA	NA	NA	NA	NA	Negative correlation with miR-612. Positive correlation with HOXA13 Dual luciferase: - (sponge) miR-612 --> -HOXA13	Yu, H.; Xu, Y.; Zhang, D.; Liu, G. Long noncoding RNA LUCAT1 promotes malignancy of ovarian cancer through regulation of miR-612/HOXA13 pathway. Biochem. Biophys. Res. Commun. 2018, 503, 2095–2100.
		NA	NA	NA	NA	NA	NA	Up (A2780/DDP)	NA	NA	NA	NA	NA	NA	NA	NA	NA	NA	+ (cisplatin)	NA	NA	Tripathi, M.K.; Doxtater, K.; Keramatnia, F.; Zacheaus, C.; Yallapu, M.M.; Jaggi, M.; Chauhan, S.C. Role of lncRNAs in ovarian cancer: defining new biomarkers for therapeutic purposes. Drug Discov. Today 2018, 23, 1635–1643.
MAGI1-IT1	Oncogene	Up RTqPCR	Tissue (Cancer/Normal)	34/20	DM, FIGO	NA	None	Up (ES-2, SKOV3)	0	NA	0	0	NA	+	+	+	+	NA	NA	NA	WB & IHC: -E-Cadherin, +N-Cadherin, +B-Catenin Neg. Correlation with miR-200a; Pos. Correlation with ZEB1 and ZEB2 - (sponge) miR-200a --> -ZEB1 & -ZEB2	Gao, H.; Li, X.; Zhan, G.; Zhu, Y.; Yu, J.; Wang, J.; Li, L.; Wu, W.; Liu, N.; Guo, X. Long noncoding RNA MAGI1-IT1 promoted invasion and metastasis of epithelial ovarian cancer via the miR-200a/ZEB axis. Cell Cycle 2019, 18, 1393–1406.
MAGI2-AS3	Tumor suppresor	Down Database	NA	Samples in database	NA	NA	None	Down (PEA1, PEA2, PEO14, PEO23, KURAMOCHI, OVSAHO, TOV21G, HEYA8, SKOV3)	-	NA	NA	NA	NA	-	NA	NA	NA	NA	NA	NA	sponge (-) miR-15b, miR-374a & miR-374b --> -HOXA5, -MTSS1, -PTEN, -RECK	Gokulnath, P.; de Cristofaro, T.; Manipur, I.; Di Palma, T.; Soriano, A.A.; Guarracino, M.R.; Zannini, M. Long Non-Coding RNA MAGI2-AS3 is a New Player with a Tumor Suppressive Role in High Grade Serous Ovarian Carcinoma. Cancers (Basel). 2019, 11, 2008.	Hypermethylated
MALAT1	Oncogene	Up RTqPCR	Tissue (Cancer/Normal)	32/12	NA	OS, PFS	None	Up (A2780, CAOV3, OVCAR3, SKOV3; Not in ES-2)	+	NA	NA	NA	NA	+	+	NA	NA	NA	NA	NA	Neg. Correlation with miR-143-3p Dual luciferase & WB: - (sponge) miR-143-3p --> -CMPK	Lin, Q.; Guan, W.; Ren, W.; Zhang, L.; Zhang, J.; Xu, G. MALAT1 affects ovarian cancer cell behavior and patient survival. Oncol. Rep. 2018, 39, 2644–2652.
		NA	NA	NA	NA	NA	NA	Up (CAOV3, SKOV3, OVCAR3, OV90)	+	NA	NA	NA	-	NA	NA	NA	NA	NA	NA	NA	WB: -p53, -Bax, +Bcl-2, +Survivin Neg. Correlation with miR-503-5p Dual luciferase: - (sponge) miR-503-5p --> +pJak2 & +pSTAT3	Sun, Q.; Li, Q.; Xie, F. LncRNA-MALAT1 regulates proliferation and apoptosis of ovarian cancer cells by targeting miR-503-5p. Onco. Targets. Ther. 2019, Volume 12, 6297–6307.
		Up	Tissue (NA) & Plasma	NA	FIGO, DM	DFS, R	NA	Up (SKOV3, A2780, OVCAR3, COC1, A2780/CDDP, COC1/CDDP, OVCAR3/CDDP)	+	+	+	+	-	+	+	+	NA	+	+ (cisplatin)	NA	+VEGF, + FGF - (sponge) miR-211 --> -PHF19 +MMP13, -MMP19, -ADAMTS1 - (sponge) miR-200c -(sponge) miR-506 --> -iASPP TGF-B1 --> +MALAT1 --> phosphorilation of MEK1, ERK1 p38, JNK modulates autophagy +Notch1, -Bax, +Bcl-2, +ABCC1 splicing regulator +Wnt pathway, +PI3K pathway +DVL2, +B-catenin, +cyclin D1, -GSK-3B	Qu, J.; Kamal, M.A.; Yuan, C. The Regulatory Roles of Long Non-Coding RNA in the Chemoresistance Process of Ovarian cancer. Curr. Pharm. Des. 2019, 25, 856–861. Tripathi, M.K.; Doxtater, K.; Keramatnia, F.; Zacheaus, C.; Yallapu, M.M.; Jaggi, M.; Chauhan, S.C. Role of lncRNAs in ovarian cancer: defining new biomarkers for therapeutic purposes. Drug Discov. Today 2018, 23, 1635–1643. Wang, J.; Lu,…	Present in exosomes (affecting HUVECS) Nuclear location --> paraspeckles
MCM3AP-AS1	Tumor suppresor	Down RTqPCR	Tissue (Tumor/Paired adjacent)	42/42	DM, LNM, FIGO (AUC=0.714, P<0.001)	NA	None	Down (A2780, TOV-21G, A1847, TOV-112D, SKOV3, OVCAR3)	-	NA	NA	NA	+	NA	NA	NA	NA	NA	NA	NA	Pos. Correlation with miR-28-5p - (sponge) miR-28-5p	Zhu, Y.; Shi, L.; Zhou, C.; Wang, Z.; Yu, T.; Zhou, J.; Yang, Y. Long non-coding RNA MCM3AP-AS1 inhibits cell viability and promotes apoptosis in ovarian cancer cells by targeting miR-28-5p. Int. J. Clin. Exp. Med. 2019, 12, 28–5.
MEG3	Ambiguous	Down RTqPCR	Tissue (Tumor/Paired adjacent)	317/317	FIGO, HG, DM	OS	None	Down (A2780, CAOV3, OVCAR3, SKOV3)	-	-	NA	NA	+	-	-	-	NA	NA	NA	NA	WB: +Bax, -Bcl-2, +Caspase-3, +E-Cadherin, -N-Cadherin, -Slug Positive correlation with miR-219a-5p Dual luciferase, RTqPCR & WB: + (?) miR-219a-5p --> -EGFR	Wang, L.; Yu, M.; Zhao, S. lncRNA MEG3 modified epithelial‐mesenchymal transition of ovarian cancer cells by sponging miR‐219a‐5p and regulating EGFR. J. Cell. Biochem. 2019, 120, 17709–17722.
		NA	NA	NA	NA	NA	NA	Up (HuOCSC)	+	NA	NA	NA	NA	NA	+	NA	NA	+	NA	NA	Negative correlation in samples with miR-421 and reciprocal negative regulation Dual luciferase & RIP: binding miR-421 Anisomycin --> - MEG3 --> - (sponge) miR-421 --> -PDGFRA, -NOTCH1, -HES1, -RBPJ	Ye, W.; Ni, Z.; Yicheng, S.; Pan, H.; Huang, Y.; Xiong, Y.; Liu, T. Anisomycin inhibits angiogenesis in ovarian cancer by attenuating the molecular sponge effect of the lncRNA‑Meg3/miR‑421/PDGFRA axis. Int. J. Oncol. 2019, 1296–1312.	Human ovarian cancer stem cells
		Down	Tissue (NA)	NA	NA	NA	NA	Down (SKOV3, OVCAR3, HO8910, ES-2; NA in A2780)	-	NA	-	-	+	-	-	NA	NA	NA	- (cisplatin)	NA	+p53, +GDF15, +RB1 +PTEN -miR-214 modulates ATG3 --> induces autophagy cis acting	Qu, J.; Kamal, M.A.; Yuan, C. The Regulatory Roles of Long Non-Coding RNA in the Chemoresistance Process of Ovarian cancer. Curr. Pharm. Des. 2019, 25, 856–861. Zhan, L.; Li, J.; Wei, B. Long non-coding RNAs in ovarian cancer. J. Exp. Clin. Cancer Res. 2018, 37, 120.	Silenced by promoter hypermethylation Present in exosomes
MEG8	NA	Down NA	NA	NA	NA	RF "Protective"	NA	NA	NA	NA	NA	NA	NA	NA	NA	NA	NA	NA	NA	NA	NA	Zhan, L.; Li, J.; Wei, B. Long non-coding RNAs in ovarian cancer. J. Exp. Clin. Cancer Res. 2018, 37, 120.
MIAT	Oncogene	Up RTqPCR	Tissue (Epithelial and Mesenchymal)	30/30	NA	NA	None	Up (HO8910PM, SKOV3, A2780, OVCAR3)	+	+	NA	NA	NA	+	+	+	NA	NA	NA	NA	WB: -E-Cadherin, +N-Cadherin, +Snail, +ZEB1 Negative correlation with miR-150-5p Dual luciferase: - (sponge) miR-150-5p	Zhou, S.; Xu, A.; Song, T.; Gao, F.; Sun, H.; Kong, X. lncRNA MIAT Regulates Cell Growth, Migration, and Invasion Through Sponging miR-150-5p in Ovarian Cancer. Cancer Biother. Radiopharm. 2020.
MIF-AS1	Oncogene	Up RTqPCR	Tissue (Tumor/Paired adjacent)	50/50	NA	OS	None	Up (OC3, HO8910, ES2, SKOV3)	+	+	NA	NA	NA	+	+	NA	NA	NA	NA	NA	Dual luciferase: - (sponge) miR-315p --> -PLCB1	Fan, Y.; Wang, L.; Han, X.-C.; Ma, H.-Y.; Zhang, N.; Zhe, L. LncRNA MIF-AS1 aggravates the progression of ovarian cancer by sponging miRNA-31-5p. Eur. Rev. Med. Pharmacol. Sci. 2020, 24, 2248–2255.
MIR22HG	NA	Up	Tissue	NA	HG, FIGO, LNM, CA-125	OS, PFS	NA	NA	NA	NA	NA	NA	NA	NA	NA	NA	NA	NA	NA	NA	NA	Wang, J.; Lu, A.; Chen, L. LncRNAs in ovarian cancer. Clin. Chim. Acta 2019, 490, 17–27.	Alias C17ORF91
MIR4697HG	Oncogene	NA	NA	NA	NA	NA	NA	NA	+	NA	NA	NA	NA	+	+	NA	NA	NA	NA	NA	Modulates MMP9, ERK & AKT pathways
miR503HG	Tumor suppresor	Down Database	Tissue (Tumor/Paired adjacent) & Serum	61/61	NA	OS	Expression in patients: similar results in TCGA	NA (UWB1.289, A2780)	NA	NA	NA	NA	NA	-	-	NA	NA	NA	NA	NA	Negative correlation with miR-31-5p Dual luciferase: interaction with miR-31-5p-5p - miR-31-5p through methylation	Zhu, D.; Huang, X.; Liang, F.; Zhao, L. LncRNA miR503HG interacts with miR-31-5p through multiple ways to regulate cancer cell invasion and migration in ovarian cancer. J. Ovarian Res. 2020, 13, 3.
MLK7-AS1	Oncogene	Up RTqPCR	Tissue (Tumor/Paired adjacent) & Serum	45/45 & 45/45	ID, LNM, DM, FIGO	OS	None	Up (SKOV3, OVCAR3, PEO1, A2780, 3AO, CAOV3)	+	+	+	NA	-	+	+	+	+	NA	NA	NA	WB: +BCL2, -Bax, -Bak, -Caspase-3, +N-Cadherin, +Vimentin, +Slug, -E-Cadherin Neg correlation with miR-142, miR-375, miR193a, miR-499 Dual luciferase: - (sponge) miR-375 --> -YAP1 --> +Slug	Yan, H.; Li, H.; Li, P.; Li, X.; Lin, J.; Zhu, L.; Silva, M.A.; Wang, X.; Wang, P.; Zhang, Z. Long noncoding RNA MLK7-AS1 promotes ovarian cancer cells progression by modulating miR-375/YAP1 axis. J. Exp. Clin. Cancer Res. 2018, 37, 237.
MNX1-AS1	Oncogene	Up NA	NA	NA	HG, FIGO, LNM	OS, PFS	NA	NA	+	NA	NA	+	-	+	NA	NA	NA	NA	NA	NA	Modulates CDK4, Cyclin D, Bax, Bcl-2	Wang, J.; Lu, A.; Chen, L. LncRNAs in ovarian cancer. Clin. Chim. Acta 2019, 490, 17–27.
MORT	Tumor suppresor	Down RTqPCR	Tissue (Tumor/Paired adjacent)	72/72	TS (AUC=0.9565, P<0.0001)	NA	None	NA (UWB1.289, UWB1.289+BRCA)	-	NA	NA	NA	NA	NA	NA	NA	NA	NA	NA	NA	Neg correlation with miR-21	Chen, X.; Wu, W.; Cao, X.; Zhao, X.; Li, W.; Deng, C.; Huang, Z. lncRNA mortal obligate RNA transcript was downregulated in ovarian carcinoma and inhibits cancer cell proliferation by downregulating miRNA-21. J. Cell. Biochem. 2019, 120, 11949–11954.
NBAT-1	Tumor suppresor	Down	NA	NA	HG, FIGO, LNM	OS	NA	NA	-	NA	NA	NA	NA	-	-	NA	NA	NA	NA	NA	- ERK1/2 & Akt signaling pathways	Wang, J.; Lu, A.; Chen, L. LncRNAs in ovarian cancer. Clin. Chim. Acta 2019, 490, 17–27.
NCK1-AS1	Oncogene	NA	NA	NA	NA	NA	NA	Up (SNU119, CAOV3, SKOV3, OVCAR3, SUN8)	+	NA	NA	NA	-	+	+	NA	NA	NA	+ (cisplatin)	NA	Dual luciferase, RTqPCR & database: sponge (-) miR-137 --> -NCK1 RIP: interaction with c-Cbl --> protects from ubiquitinization	Chang, H.; Li, B.; Zhang, X.; Meng, X. NCK1-AS1 promotes NCK1 expression to facilitate tumorigenesis and chemo-resistance in ovarian cancer. Biochem. Biophys. Res. Commun. 2020, 522, 292–299.	Cytoplasm
NEAT1	Oncogene	Up	Tissue	NA	FIGO, LNM, HG, CA-125, DM	OS, PFS	NA	Up (SKOV3/DDP, HEY-A8/DDP)	+	NA	NA	NA	-	+	+	NA	NA	NA	+ (paclitaxel, cisplatin, olaparib)	NA	- (sponge) miR-194 --> -ZEB1 - (sponge) miR-382-3p --> -ROCK1 - (sponge) miR-506 --> -RAD51 Binds to miR-124-3p and HuR	Tripathi, M.K.; Doxtater, K.; Keramatnia, F.; Zacheaus, C.; Yallapu, M.M.; Jaggi, M.; Chauhan, S.C. Role of lncRNAs in ovarian cancer: defining new biomarkers for therapeutic purposes. Drug Discov. Today 2018, 23, 1635–1643. Wang, J.; Lu, A.; Chen, L. LncRNAs in ovarian cancer. Clin. Chim. Acta 2019, 490, 17–27. Wambecke, A.; Ahmad, M.; Lambert, B.; Joly, F.; Poulain, L.; Denoyelle, C.; Meryet-Fi…	Related to obesity
NNT-AS1	Tumor suppresor	Down RTqPCR	Tissue (Tumor/Paired adjacent)	55/55	NA	NA	None	Down (HO-8910, HO-8910PM, OVCAR-3, SKOV3)	NA	-	NA	+	+	-	-	NA	NA	NA	NA	NA	NA	Huang, Y.; Shi, J.; Xu, Y. Long non‑coding RNA NNT‑AS1 contributes to cell proliferation, metastasis and apoptosis in human ovarian cancer. Oncol. Lett. 2018, 15, 9264–9270.
NONHSAT076754	Oncogene	Up RTqPCR	Tissue (Cancer/Normal)	70/10	HG, FIGO, LNM	NA	None	Up (SKOV3, OVCAR5, OVCAR3, OVCAR8, HO8910)	NA	NA	+	NA	NA	+	+	NA	+	NA	NA	NA	RTqPCR & WB: -PTEN, -HTATIP2	Lin, X.; Tang, X.; Zheng, T.; Qiu, J.; Hua, K. Long Non-Coding RNA NONHSAT076754 Promotes Invasion and Metastasis in Epithelial Ovarian Cancer. J. Cancer 2019, 10, 1930–1940.
NORAD	Oncogene	Up RTqPCR	Tissue (Tumor/Paired adjacent)	86/86	NA	NA	None	Up (SKOV3, HO8910, A2780, OVCAR3)	+	NA	NA	NA	NA	+	+	+	NA	NA	NA	NA	Negative correlation with miR-199a-3p WB: -E-Cadherin, +N-Cadherin, +Vimentin Dual luciferase: - (sponge) miR-199a-3p	Xu, C.; Zhu, L.-X.; Sun, D.-M.; Yao, H.; Han, D.-X. Regulatory mechanism of lncRNA NORAD on proliferation and invasion of ovarian cancer cells through miR-199a-3p. Eur. Rev. Med. Pharmacol. Sci. 2020, 24, 1672–1681.
		Up RTqPCR	Tissue (Tumor/Paired adjacent)	17/17	NA	NA	None	Up (SKOV3, CAOV3, CAOV4, OVCAR3, HEY-T30, ES-2, SW-626)	+	NA	+	+	NA	NA	NA	NA	NA	NA	+ (Bufalin --> experimental drug)	NA	Dual luciferase: - (sponge) miR-155-5p	Tong, L.; Ao, Y.; Zhang, H.; Wang, K.; Wang, Y.; Ma, Q. Long noncoding RNA NORAD is upregulated in epithelial ovarian cancer and its downregulation suppressed cancer cell functions by competing with miR‐155‐5p. Cancer Med. 2019, 8, 4782–4791.
		Up RTqPCR	Tissue (Tumor/Paired adjacent)	56/56	NA	NA	None	Up (A2780, CAOV3, HO8910, SKOV3, OVCAR3)	+	NA	NA	NA	-	+	+	NA	NA	NA	+ (physcion 8-O-B-glucopyranoside --> experimental drug)	NA	WB: +BCL-2, -Bax, +Caspase-3, +Caspase-9 Dual luciferase & WB: - (sponge) miR-608 --> STAT3	Yang, X.; Yan, Y.; Chen, Y.; Li, J.; Yang, J. Involvement of NORAD/miR-608/STAT3 axis in carcinostasis effects of physcion 8-O-β-glucopyranoside on ovarian cancer cells. Artif. Cells, Nanomedicine, Biotechnol. 2019, 47, 2855–2865.
NR_026689	Oncogene	Up NA	NA	NA	NA	NA	NA	NA	+	NA	NA	NA	-	+	+	NA	NA	NA	NA	NA	-Caspase-3, -Caspase-9	Wang, J.; Lu, A.; Chen, L. LncRNAs in ovarian cancer. Clin. Chim. Acta 2019, 490, 17–27.
NRCP	Oncogene	Up NA	NA	NA	NA	NA	NA	NA	+	NA	+	NA	-	+	NA	NA	NA	NA	NA	+ aerobic glycolysis (Warburg)	Scaffold between STAT1 and RNA Pol II + glucose-6-phosphate isomerase (GPI), ALDOA, and ALDOC	Tripathi, M.K.; Doxtater, K.; Keramatnia, F.; Zacheaus, C.; Yallapu, M.M.; Jaggi, M.; Chauhan, S.C. Role of lncRNAs in ovarian cancer: defining new biomarkers for therapeutic purposes. Drug Discov. Today 2018, 23, 1635–1643. Oncul, S.; Amero, P.; Rodriguez-Aguayo, C.; Calin, G.A.; Sood, A.K.; Lopez-Berestein, G. Long non-coding RNAs in ovarian cancer: expression profile and functional spectrum. R…
OR3A4	Oncogene	Up RTqPCR	Tissue (Tumor/Paired adjacent)	52/52	NA	NA	None	Up (A2780, SKOV3, OVCAR-3)	NA	NA	NA	NA	NA	+	+	NA	NA	NA	NA	NA	Neg. Correlation with KLF6	Guo, F.F.; Jiang, M.M.; Hong, L.L.; Qiao, B.; Lin, X.M.; Xu, W.Y.; Fu, X.Q. Long non-coding RNA OR3A4 promotes metastasis of ovarian cancer via inhibiting KLF6. Eur. Rev. Med. Pharmacol. Sci. 2019, 23, 2360–2365.
OVAAL	NA	Amplified	NA	NA	NA	NA	NA	NA	NA	NA	NA	NA	NA	NA	NA	NA	NA	NA	NA	NA	NA	Tripathi, M.K.; Doxtater, K.; Keramatnia, F.; Zacheaus, C.; Yallapu, M.M.; Jaggi, M.; Chauhan, S.C. Role of lncRNAs in ovarian cancer: defining new biomarkers for therapeutic purposes. Drug Discov. Today 2018, 23, 1635–1643.
PART1	NA	Up Microarray & RTqPCR	NA	NA	NA	NA	NA	NA	NA	NA	NA	NA	NA	NA	NA	NA	NA	NA	NA	NA	NA	Zhan, L.; Li, J.; Wei, B. Long non-coding RNAs in ovarian cancer. J. Exp. Clin. Cancer Res. 2018, 37, 120.
PCA3	Oncogene	NA	NA	NA	NA	NA	NA	NA	+	NA	NA	NA	NA	+	+	NA	NA	NA	NA	NA	- (sponge) miR-106b --> -RhoC, -Bcl/xL, -P70S6K, -MMP2	Wang, J.; Lu, A.; Chen, L. LncRNAs in ovarian cancer. Clin. Chim. Acta 2019, 490, 17–27.
PCAT-1	Oncogene	Up RTqPCR	Tissue (Cancer/Normal)	32/20	FIGO, TS	NA	None	Up (HO8910-PM, SKOV3, HEY-A8, OVCAR3)	+	NA	NA	+	NA	+	+	NA	NA	NA	NA	NA	WB: +Cyclin D1, +CDK4	Ding, C.; Wei, R.; Rodríguez, R.A.; Requena, M. LncRNA PCAT-1 plays an oncogenic role in epithelial ovarian cancer by modulating cyclinD1/CDK4 expression. Int. J. Clin. Exp. Pathol. 2019, 12, 2148–2156.
		Up RTqPCR	Tissue (Tumor/Paired adjacent)	20/20	NA	NA	None	NA (A2780, SKOV3)	+	NA	NA	NA	-	+	+	NA	NA	NA	NA	NA	WB: +Cyclin D1, +CDK6, -p53, -Bax, -Caspase-3, +MMP-2, +MMP-9, +Vimentin, +Wnt3a, +B-Catenin, +pAKT/AKT, +p-mTOR/mTOR Neg correlation with miR-124-3p	Min, F.; Chu, G. Long noncoding RNA PCAT‐1 knockdown prevents the development of ovarian cancer cells via microRNA‐124‐3p. J. Cell. Biochem. 2020, 121, 1963–1972.
		Up RTqPCR	Tissue (Tumor/Paired adjacent)	NA	NA	NA	NA	Up (A2780, TOV112D, SKOV3, OVCAR-3)	+	NA	NA	NA	NA	+	+	NA	NA	NA	NA	NA	Neg. Correlation with KLF6	Wambecke, A.; Ahmad, M.; Lambert, B.; Joly, F.; Poulain, L.; Denoyelle, C.; Meryet-Figuiere, M. The influence of long non-coding RNAs on the response to chemotherapy in ovarian cancer. Gynecol. Oncol. 2020, 156, 726–733.
PCAT6	Oncogene	Up RTqPCR	Tissue (Tumor/Paired adjacent)	42/42	LNM, DM	NA	None	Up (OVCAR3, PEO1, A2780, 3AO, CAOV3, SKOV3)	+	NA	NA	NA	NA	+	+	NA	NA	NA	NA	NA	Neg correlation with PTEN	Kong, F.R.; Lv, Y.H.; Yao, H.M.; Zhang, H.Y.; Zhou, Y.; Liu, S.E. LncRNA PCAT6 promotes occurrence and development of ovarian cancer by inhibiting PTEN. Eur. Rev. Med. Pharmacol. Sci. 2019, 23, 8230–8238.
PCGEM1	Oncogene	NA	NA	NA	NA	NA	NA	NA	+	NA	NA	NA	-	+	+	NA	NA	NA	NA	NA	+RhoA --> +YAP, +P70S6K, +MMP2, +Bcl-xL	Wang, J.; Lu, A.; Chen, L. LncRNAs in ovarian cancer. Clin. Chim. Acta 2019, 490, 17–27.
PTAF	Oncogene	NA	NA	NA	NA	NA	NA	NA	NA	NA	NA	NA	NA	NA	+	+	+	NA	NA	NA	- (sponge) miR-25 --> -SNAI2 Modulates TGF-B signaling
PTAL/AC004988.1	Oncogene	Up Database	NA	NA	NA	NA	None	NA (SKOV3, A2780)	NA	NA	+	NA	NA	+	+	+	NA	NA	NA	NA	WB: -Zo-1, -E-Cadherin, +FN1, +Vimentin, +Slug Pos correlation with FN1. Neg correlation with miR-101 TGF-B1 --> + PTAL expression Dual luciferase: - (sponge) miR-101 --> -FN1	Liang, H.; Yu, M.; Yang, R.; Zhang, L.; Zhang, L.; Zhu, D.; Luo, H.; Hong, Y.; Yu, T.; Sun, J.; et al. A PTAL-miR-101-FN1 Axis Promotes EMT and Invasion-Metastasis in Serous Ovarian Cancer. Mol. Ther. - Oncolytics 2020, 16, 53–62.
PTAR	Oncogene	Up Database	NA	Samples in database	NA	NA	Expression in patients: TCGA and TANRIC	NA (SKOV3, A2780)	NA	NA	+	NA	NA	+	+	+	+	NA	NA	NA	Pos correlation with ZEB1. Neg correlation with miR-101-3p WB & IHC: -E-Cadherin, +Vimentin, +FN1, +ZEB1 TGF-B1 --> + PTAR expression Dual luciferase: - (sponge) miR-101-3p --> -ZEB1	Liang, H.; Yu, T.; Han, Y.; Jiang, H.; Wang, C.; You, T.; Zhao, X.; Shan, H.; Yang, R.; Yang, L.; et al. LncRNA PTAR promotes EMT and invasion-metastasis in serous ovarian cancer by competitively binding miR-101-3p to regulate ZEB1 expression. Mol. Cancer 2018, 17, 119.
PVT1	Oncogene	Up RTqPCR - Amplified Database	Tissue (Tumor/Paired adjacent)	52/21	FIGO	OS	Expression in patients (Amplification): TCGA	NA (A2780, SKOV3)	+	NA	NA	+	NA	NA	NA	NA	NA	NA	NA	NA	Negative correlation with miR-140 Dual luciferase: FOXO4 --> +PVT1 --> - (sponge) miR-140	Ding, Y.; Fang, Q.; Li, Y.; Wang, Y. Amplification of lncRNA PVT1 promotes ovarian cancer proliferation by binding to miR-140. Mamm. Genome 2019, 30, 217–225.
		Up	Tissue (NA)	NA	NA	NA	NA	NA (3AO, SKOV3/DDP, A2780/DDP)	+	NA	+	NA	-	+	+	NA	NA	NA	+ (cisplatin | carboplatin & docetaxel)	NA	-Caspase-3, +p53, +TIMP1, +Sox2 Interaction with EZH2 --> silencing miR-214 promoter level Interaction with miR-133a -TGF-B1, -pSmad4 Highly interconnected with lnc-SOX4-1	Wang, J.; Lu, A.; Chen, L. LncRNAs in ovarian cancer. Clin. Chim. Acta 2019, 490, 17–27. Qu, J.; Kamal, M.A.; Yuan, C. The Regulatory Roles of Long Non-Coding RNA in the Chemoresistance Process of Ovarian cancer. Curr. Pharm. Des. 2019, 25, 856–861. Wambecke, A.; Ahmad, M.; Lambert, B.; Joly, F.; Poulain, L.; Denoyelle, C.; Meryet-Figuiere, M. The influence of long non-coding RNAs on the response…	p53 mutation matter
RAD51-AS1	Oncogene	NA	NA	NA	NA	NA	NA	NA	+	NA	NA	+	-	NA	NA	NA	NA	NA	NA	NA	Modulates E2F1	Wang, J.; Lu, A.; Chen, L. LncRNAs in ovarian cancer. Clin. Chim. Acta 2019, 490, 17–27.	Alias TODRA
RHPN1-AS1	Oncogene	Up RTqPCR & Microarray	Tissue (Tumor/Paired adjacent)	86/86	NA	OS, DFS, DMF	None	Up (UWB1,289, COV362, CAOV3, HEY, ES2, A2780, OVCAR3, OV90)	+	+	+	NA	NA	+	+	NA	NA	NA	NA	NA	WB: +LETM1, +pFAK, +pAkt Positive correlation with METTL3 and LETM1 Dual luciferase, RIP, RNA pulldown: - (sponge) miR-596-3p --> -LETM1	Wang, J.; Ding, W.; Xu, Y.; Tao, E.; Mo, M.; Xu, W.; Cai, X.; Chen, X.; Yuan, J.; Wu, X. Long non-coding RNA RHPN1-AS1 promotes tumorigenesis and metastasis of ovarian cancer by acting as a ceRNA against miR-596 and upregulating LETM1. Aging (Albany. NY). 2020, 12, 4558–4572.	Post-transcriptional modification m6A Mostly cytoplasmic
RNF157-AS1	NA	Up Microarray & RTqPCR	NA	NA	NA	NA	NA	NA	NA	NA	NA	NA	NA	NA	NA	NA	NA	NA	NA	NA	NA	Zhan, L.; Li, J.; Wei, B. Long non-coding RNAs in ovarian cancer. J. Exp. Clin. Cancer Res. 2018, 37, 120.
RP11-135L22.1	Tumor suppresor	Down Database & RTqPCR	Tissue (NA)	64/30	TS, FIGO	OS	Expression in patients: TCGA	Down (A2780, HEY, HO8910)	0	NA	NA	NA	+	NA	NA	NA	NA	NA	- (cisplatin)	NA	WB after cisplatin treatment: -Atg7, -LC3A/B-II (autophagy marker)	Zou, S.H.; Du, X.; Sun, F.D.; Wang, P.C.; Li, M. Cisplatin suppresses tumor proliferation by inhibiting autophagy in ovarian cancer via long non-coding RNA RP11-135L22.1. Eur. Rev. Med. Pharmacol. Sci. 2018, 22, 928–935.	Sensitive vs insensitive patients (complete vs incomplete responders)
RP11-190D6.2	Tumor suppresor	Down	NA	NA	NA	NA	NA	NA	-	NA	NA	NA	NA	-	-	NA	NA	NA	NA	NA	Positive correlation with WWOX	Wang, J.; Lu, A.; Chen, L. LncRNAs in ovarian cancer. Clin. Chim. Acta 2019, 490, 17–27.
RP11-199F11.2	NA	Up	Tissue (Cancer/Normal)	23/23	FIGO, LNM	NA	None	NA	NA	NA	NA	NA	NA	NA	NA	NA	NA	NA	NA	NA	Possible association with TP53	Lou, Y.; Jiang, H.; Cui, Z.; Wang, X.; Wang, L.; Han, Y. Gene microarray analysis of lncRNA and mRNA expression profiles in patients with high‑grade ovarian serous cancer. Int. J. Mol. Med. 2018, 42, 91–104.
RP11-220I1.1	NA	Down	NA	NA	NA	RF "Protective"	NA	NA	NA	NA	NA	NA	NA	NA	NA	NA	NA	NA	NA	NA	NA	Zhan, L.; Li, J.; Wei, B. Long non-coding RNAs in ovarian cancer. J. Exp. Clin. Cancer Res. 2018, 37, 120.
RP11-284N8.3.1	NA	NA	NA	NA	FIGO	OS	NA	NA	NA	NA	NA	NA	NA	NA	NA	NA	NA	NA	NA	NA	Activate immune response - tumor microenvironment	Tripathi, M.K.; Doxtater, K.; Keramatnia, F.; Zacheaus, C.; Yallapu, M.M.; Jaggi, M.; Chauhan, S.C. Role of lncRNAs in ovarian cancer: defining new biomarkers for therapeutic purposes. Drug Discov. Today 2018, 23, 1635–1643. Oncul, S.; Amero, P.; Rodriguez-Aguayo, C.; Calin, G.A.; Sood, A.K.; Lopez-Berestein, G. Long non-coding RNAs in ovarian cancer: expression profile and functional spectrum. R…
RP11-429 J17.2	NA	Down	NA	NA	NA	RF "Protective"	NA	NA	NA	NA	NA	NA	NA	NA	NA	NA	NA	NA	NA	NA	NA	Zhan, L.; Li, J.; Wei, B. Long non-coding RNAs in ovarian cancer. J. Exp. Clin. Cancer Res. 2018, 37, 120.
RP11-532F12.5	NA	Up Microarray & RTqPCR	NA	NA	NA	NA	NA	NA	NA	NA	NA	NA	NA	NA	NA	NA	NA	NA	NA	NA	NA
RP11-552M11.4	Oncogene	NA	NA	NA	NA	NA	NA	NA	NA	NA	NA	NA	NA	+	+	NA	NA	NA	NA	NA	-BRCA2	Wang, J.; Lu, A.; Chen, L. LncRNAs in ovarian cancer. Clin. Chim. Acta 2019, 490, 17–27.
RP11-597D13.9	NA	NA	Tissue	Samples in database	0	OS	Overall survival: TCGA and TANRIC	NA	NA	NA	NA	NA	NA	NA	NA	NA	NA	NA	NA	NA	NA	Gu, X.; Xu, P.; Xu, S. LncRNA RP11-597D13.9 expression and clinical significance in serous Ovarian Cancer based on TCGA database. Cancer Cell Res. 2018, 19, 484–488.
		Down	NA	NA	NA	NA	NA	NA	NA	NA	NA	NA	NA	NA	NA	NA	NA	NA	NA	NA	Associated with FAM198B	Zhan, L.; Li, J.; Wei, B. Long non-coding RNAs in ovarian cancer. J. Exp. Clin. Cancer Res. 2018, 37, 120.
RP11-618G20.1	NA	Down	NA	NA	NA	RF "Protective"	NA	NA	NA	NA	NA	NA	NA	NA	NA	NA	NA	NA	NA	NA	NA
RP1-7814.1	NA	Down Microarray & RTqPCR	NA	NA	NA	NA	NA	NA	NA	NA	NA	NA	NA	NA	NA	NA	NA	NA	NA	NA	NA
RPSAP52	Oncogene	Up (NA)	NA	NA	NA	NA	NA	NA (SKOV3)	NA	NA	NA	NA	NA	NA	NA	NA	NA	NA	NA	NA	Pos correlation with HMGA2 & LIN28A	Castillo, A.S.; Mateos, C.O.; Riera, M.S.; Esteller, M.; Guil, S. Abstract 1819: Non-coding RNAs as key players for understanding oncogenic pathways in ovarian cancer: Studying new therapeutic strategies. In Proceedings of the Molecular and Cellular Biology / Genetics; American Association for Cancer Research: Atlanta, 2019; pp. 1819–1819.
RUNX1-IT1	NA	Up	NA	NA	NA	OS, DFS, R	NA	NA	NA	NA	NA	NA	NA	NA	NA	NA	NA	NA	NA	NA	NA	Tripathi, M.K.; Doxtater, K.; Keramatnia, F.; Zacheaus, C.; Yallapu, M.M.; Jaggi, M.; Chauhan, S.C. Role of lncRNAs in ovarian cancer: defining new biomarkers for therapeutic purposes. Drug Discov. Today 2018, 23, 1635–1643. Wang, J.; Lu, A.; Chen, L. LncRNAs in ovarian cancer. Clin. Chim. Acta 2019, 490, 17–27. Zhan, L.; Li, J.; Wei, B. Long non-coding RNAs in ovarian cancer. J. Exp. Clin. Cance…
SnaR	Oncogene	NA	NA	NA	NA	NA	NA	NA	+	NA	NA	NA	NA	NA	NA	NA	NA	NA	NA	NA	+GAB2	Wang, J.; Lu, A.; Chen, L. LncRNAs in ovarian cancer. Clin. Chim. Acta 2019, 490, 17–27.
SNHG1	Oncogene	NA	NA	NA	NA	NA	NA	NA	+	NA	NA	NA	-	+	+	+	+	NA	NA	NA	-Pro apoptotic proteins, -MMPs
SNHG12	Oncogene	Up RTqPCR	Tissue (Tumor/Paired adjacent)	24/24	DM, FIGO	OS	None	Up (SKOV3, A2780, HO8910, OVCAR3)	+	NA	NA	NA	NA	+	NA	NA	NA	NA	NA	NA	Neg correlation with miR-129. Pos correlation with SOX4 Dual luciferase: sponge (-) miR-129 --> -SOX4	Sun, D.; Fan, X.H. LncRNA SNHG12 accelerates the progression of ovarian cancer via absorbing miRNA-129 to upregulate SOX4. Eur. Rev. Med. Pharmacol. Sci. 2019, 23, 2345–2352.
SNHG14	Oncogene	Up RTqPCR	Tissue (Tumor/Paired adjacent)	64/64	NA	OS	None	Up (SKOV3, A2780, HO8910)	+	NA	NA	NA	NA	+	+	NA	NA	NA	NA	NA	Neg. Correlation with miR-219a-5p Dual luciferase: - (sponge) miR-219a-5p	Li, L.; Zhang, R.; Li, S.J. Long noncoding RNA SNHG14 promotes ovarian cancer cell proliferation and metastasis via sponging miR-219a-5p. Eur. Rev. Med. Pharmacol. Sci. 2019, 23, 4136–4142.
		Up RTqPCR	Tissue (Tumor/Paired adjacent)	24/24	NA (AUC=0.8681, Cutoff value=2.33))	OS	None	Up (C13K, 3AO, SKOV3, OVCAR3)	+	NA	NA	+	NA	NA	NA	NA	NA	NA	NA	NA	Neg correlation with miR-125a-5p. Pos correlation with DHX33 Dual luciferase: - (sponge) miR-125a-5p --> -DHX33	Zhao, Y.L.; Huang, Y.M. LncSNHG14 promotes ovarian cancer by targeting microRNA-125a-5p. Eur. Rev. Med. Pharmacol. Sci. 2019, 23, 3235–3242.
		Up RTqPCR	Tissue (Tumor/Paired adjacent)	56/56	NA	OS	None	Up (A2780, TOV112D, HO8910, OVCAR3, SKOV3)	NA	NA	NA	NA	NA	+	+	NA	NA	NA	NA	NA	Neg correlation with DGCR8	Zhao, J.; Wang, C.; Liu, Y.; Zhang, G. Long noncoding RNA SNHG14 enhances migration and invasion of ovarian cancer by upregulating DGCR8. Eur. Rev. Med. Pharmacol. Sci. 2019, 23, 10226–10233.
SNHG15	Oncogene	Up RTqPCR	Tissue (Tumor/Paired adjacent)	182/182	HS, FIGO, A	OS, PFS	None	Up (HO8910, OVCAR3, IGROV1, OV90, A2780, SKOV3)	+	+	NA	NA	NA	+	+	NA	NA	NA	+ (cisplatin)	NA	NA	Qu, C.; Dai, C.; Guo, Y.; Qin, R.; Liu, J. Long noncoding RNA SNHG15 serves as an oncogene and predicts poor prognosis in epithelial ovarian cancer. Onco. Targets. Ther. 2018, 12, 101–111.
SNHG16	Oncogene	NA	NA	NA	NA	NA	NA	NA	+	NA	NA	NA	NA	+	+	NA	NA	NA	NA	NA	+pAKT, +MMP9	Wang, J.; Lu, A.; Chen, L. LncRNAs in ovarian cancer. Clin. Chim. Acta 2019, 490, 17–27.
SNHG20	Oncogene	Up RTqPCR	Tissue (Tumor/Paired adjacent)	30/30	DM	NA	None	Up (OVCA429, SKOV3, OVCAR3, OVCA433, HOSE)	+	+	+	NA	-	NA	NA	NA	NA	NA	NA	NA	NA	He, S.; Zhao, Y.; Wang, X.; Deng, Y.; Wan, Z.; Yao, S.; Shen, H. Up-regulation of long non-coding RNA SNHG20 promotes ovarian cancer progression via Wnt/β-catenin signaling. Biosci. Rep. 2018, 38, 1–8.
		Up RTqPCR & ISH	Tissue (Tumor/Paired adjacent)	60/15	HG, LNM	OS	None	Up (IGROV-1, CAOV3, A2780, OVCAR3)	+	NA	NA	NA	NA	+	+	NA	NA	NA	NA	NA	RTqPCR, WB & IF: -p21, +Cyclin D1, +Vimentin, -E-Cadherin	Wang, D.; Dai, J.; Hou, S.; Qian, Y. LncRNA SNHG20 predicts a poor prognosis and promotes cell progression in epithelial ovarian cancer. Biosci. Rep. 2019, 29, 1–9.	serous
SNHG3	Oncogene	Up RTqPCR	Tissue (Tumor/Paired adjacent)	76/76	FIGO, LNM	OS	None	Up (ES2, A2780, OVCAR3, SKOV3)	+	+	NA	NA	NA	NA	+	NA	NA	NA	NA	NA	WB: +Cyclin D1, +CDK1, +MMP9, +MMP3, -GSK3B, +B-Catenin	Hong, L.; Chen, W.; Wu, D.; Wang, Y. Upregulation of SNHG3 expression associated with poor prognosis and enhances malignant progression of ovarian cancer. Cancer Biomarkers 2018, 22, 367–374.
		NA	Tissue (Tumor/Paired adjacent)	18/11	NA	OS	None	Up (SKOV3, TOV21G, OVCAR3)	NA	NA	NA	NA	NA	NA	NA	NA	NA	NA	NA	Modulates	Database and prediction: - (sponge) miR-186a-5p & miR-590-3p --> -EIF4AIII --> could bind IDH2, PKM, UQCRH RTqPCR: +PFKM, +PKM, +PDHB, +IDH2, +IDH3A, +IDH3B, +OGDHL, +ND5, +CYB, +UQCRH WB: +PKM, +PDHB, +IDH2, +UQCRH	Li, N.; Zhan, X.; Zhan, X. The lncRNA SNHG3 regulates energy metabolism of ovarian cancer by an analysis of mitochondrial proteomes. Gynecol. Oncol. 2018, 150, 343–354.
SNHG5	Tumor suppresor	Down RTqPCR	Tissue (Tumor/Paired adjacent)	36/36	HG, FIGO, LNM	OS	Expression in patients: similar results in TCGA	Down (SKOV3/PTX, HEYA-8/PTX)	-	NA	-	NA	+	NA	NA	NA	NA	NA	- (paclitaxel)	NA	Neg. Correlation with miR-23a Dual luciferase & RIP: sponge (-) miR-23a	Lin, H.; Shen, L.; Lin, Q.; Dong, C.; Maswela, B.; Illahi, G.S.; Wu, X. SNHG5 enhances Paclitaxel sensitivity of ovarian cancer cells through sponging miR-23a. Biomed. Pharmacother. 2020, 123, 109711.	Resistant vs sensitive tumors
SOCAR	Oncogene	Up RTqPCR & Microarray	Tissue (Met. Cancer/ Early Cancer/Normal)	50/22/20	FIGO, LNM, CA-125	NA	None	Up (SKOV3, CAOV3, HO8910PM, OVCAR3)	+	NA	NA	NA	NA	+	+	NA	NA	NA	NA	NA	RTqPCR & WB: +Wnt1, +B-Catenin, +MMP9	Guo, Q.; Wang, L.; Zhu, L.; Lu, X.; Song, Y.; Sun, J.; Wu, Z.; Shi, J.; Wang, Z.; Zhou, X. The clinical significance and biological function of lncRNA SOCAR in serous ovarian carcinoma. Gene 2019, 713, 143969.
SOX2OT	Oncogene	Up RTqPCR	Tissue (Tumor/Paired adjacent)	NA	HG, CA-125, FIGO, LNM	NA	NA	Up (HO8910PM)	NA	+	NA	+	NA	+	+	+	NA	NA	NA	NA	WB: +Cyclin B1, +Cdc25C, +N-Cadherin, -E-Cadherin	Wang, J.; Lu, A.; Chen, L. LncRNAs in ovarian cancer. Clin. Chim. Acta 2019, 490, 17–27.
SPRY4-IT1	Ambiguous	Ambiguous	Tissue (Tumor/Paired adjacent)	(15-124)/(15-124)	HG, LNM, FIGO	OS, PFS	Expression in patients	Up (SKOV3, HO8910)	-	-	NA	-	NA	NA	NA	NA	NA	NA	NA	NA	NA	Wang, J.; Lu, A.; Chen, L. LncRNAs in ovarian cancer. Clin. Chim. Acta 2019, 490, 17–27. Zhan, L.; Li, J.; Wei, B. Long non-coding RNAs in ovarian cancer. J. Exp. Clin. Cancer Res. 2018, 37, 120.
TC0100223	NA	Down	NA	NA	FIGO, HG, LNM	NA	NA	NA (SKOV3)	NA	NA	NA	NA	NA	NA	NA	NA	NA	NA	NA	NA	Estrogen --> -TC0100223	Tripathi, M.K.; Doxtater, K.; Keramatnia, F.; Zacheaus, C.; Yallapu, M.M.; Jaggi, M.; Chauhan, S.C. Role of lncRNAs in ovarian cancer: defining new biomarkers for therapeutic purposes. Drug Discov. Today 2018, 23, 1635–1643. Zhan, L.; Li, J.; Wei, B. Long non-coding RNAs in ovarian cancer. J. Exp. Clin. Cancer Res. 2018, 37, 120.
TC0101441	Oncogene	Up RTqPCR	Tissue (Cancer/Normal)	74/22	FIGO, LNM	OS, DFS	None	NA (SKOV3, CAOV3)	NA	NA	+	NA	NA	+	+	+	+	NA	NA	NA	RTqPCR: -E-Cadherin, +KRAS, +MET, +MMP2, +MMP3, +MTA1 WB: -E-Cadherin, +N-Cadherin, +Snail +KiSS1	Qiu, J.; Lin, X.; Tang, X.; Zheng, T.; Zhang, X.; Hua, K. Long noncoding RNA TC0101441 induces epithelial–mesenchymal transition in epithelial ovarian cancer metastasis by downregulating KiSS1. Int. J. Cancer 2020, 146, 2588–2598.
		Up	Tissue	NA	FIGO, HG	OS	NA	NA (SKOV3)	+	NA	NA	NA	NA	+	+	NA	NA	NA	NA	NA	Estrogen --> +TC0101441 +MMP2, +MMP3	Tripathi, M.K.; Doxtater, K.; Keramatnia, F.; Zacheaus, C.; Yallapu, M.M.; Jaggi, M.; Chauhan, S.C. Role of lncRNAs in ovarian cancer: defining new biomarkers for therapeutic purposes. Drug Discov. Today 2018, 23, 1635–1643. Zhan, L.; Li, J.; Wei, B. Long non-coding RNAs in ovarian cancer. J. Exp. Clin. Cancer Res. 2018, 37, 120.
TC0101686	NA	Up	NA	NA	NA	NA	NA	NA (SKOV3)	NA	NA	NA	NA	NA	NA	NA	NA	NA	NA	NA	NA	Estrogen --> +TC0901107	Zhan, L.; Li, J.; Wei, B. Long non-coding RNAs in ovarian cancer. J. Exp. Clin. Cancer Res. 2018, 37, 120.
TC0901107	NA	Up	NA	NA	NA	NA	NA	NA (SKOV3)	NA	NA	NA	NA	NA	NA	NA	NA	NA	NA	NA	NA	Estrogen --> +TC0901107
TC1500845	NA	Up	NA	NA	NA	NA	NA	NA (SKOV3)	NA	NA	NA	NA	NA	NA	NA	NA	NA	NA	NA	NA	Estrogen --> +TC1500845	Tripathi, M.K.; Doxtater, K.; Keramatnia, F.; Zacheaus, C.; Yallapu, M.M.; Jaggi, M.; Chauhan, S.C. Role of lncRNAs in ovarian cancer: defining new biomarkers for therapeutic purposes. Drug Discov. Today 2018, 23, 1635–1643. Zhan, L.; Li, J.; Wei, B. Long non-coding RNAs in ovarian cancer. J. Exp. Clin. Cancer Res. 2018, 37, 120.
TDRG1	Oncogene	NA	NA	NA	NA	NA	NA	NA	+	NA	NA	NA	NA	+	+	NA	NA	NA	NA	NA	- (sponge) miR-93 --> +RhoC, +P70S6K, +Bcl-xL, +MMP2	Wang, J.; Lu, A.; Chen, L. LncRNAs in ovarian cancer. Clin. Chim. Acta 2019, 490, 17–27.
TINCR	Oncogene	Up (NA)	Tissue (NA)	NA	TS, FIGO, LNM	NA	None	Up (NA)	+	NA	+	NA	-	+	+	NA	NA	NA	NA	NA	- (sponge) miR-335 --> -FGF2	Li, R.; Wang, Y.; Xu, Y.; He, X.; Li, Y. Silencing the long noncoding RNA, TINCR, a molecular sponge of miR‑335, inhibits the malignant phenotype of epithelial ovarian cancer via FGF2 suppression. Int. J. Oncol. 2019, 55, 1110–1124.
TP73-AS1	Oncogene	Up RTqPCR	Tissue (Tumor/Paired adjacent)	28/28	NA	OS	Overall survival: TCGA	Up (SKOV3, CAOV3, HO8910, OV420)	+	NA	+	NA	-	NA	+	NA	NA	NA	NA	NA	RTqPCR, WB & RIP: (guide) EZH2 --> -p21	Li, Y.; Jiao, Y.; Hao, J.; Xing, H.; Li, C. Long noncoding RNA TP73-AS1 accelerates the epithelial ovarian cancer via epigenetically repressing p21. Am. J. Transl. Res. 2019, 11, 2447–2454.
		Up	Tissue	NA	NA	NA	NA	Up (NA)	+	NA	NA	NA	NA	NA	NA	NA	NA	NA	NA	NA	+MMP2, +MMP9	Wang, J.; Lu, A.; Chen, L. LncRNAs in ovarian cancer. Clin. Chim. Acta 2019, 490, 17–27.
TPT1-AS1	Oncogene	Up RTqPCR	Tissue (Cancer/Normal)	34/20	DM, FIGO, TS, HG,	NA	None	Up (ES-2, SKOV3)	+	+	+	NA	NA	+	+	NA	+	NA	NA	NA	Dual luciferase: + (signaling) TPT1 transcription WB: +TPT1, +pPI3K/PI3K, +pAKT/AKT	Wu, W.; Gao, H.; Li, X.; Zhu, Y.; Peng, S.; Yu, J.; Zhan, G.; Wang, J.; Liu, N.; Guo, X. LncRNA TPT1-AS1 promotes tumorigenesis and metastasis in epithelial ovarian cancer by inducing TPT1 expression. Cancer Sci. 2019, 110, 1587–1598.
TTN-AS1	Ambiguous	Up RTqPCR	Tissue (Tumor/Paired adjacent)	48/48	FIGO, LNM	OS	None	Up (SKOV3, A2780, OVCAR, HO8910)	+	+	+	NA	NA	+	+	NA	NA	NA	NA	NA	IHC: +Ki-67 Negative correlation with miR-139-5p. Positive correlation with ROCK2 Dual luciferase, RIP & RTqPCR: - (sponge) miR-139-5p --> -ROCK2	Liu, X.; Li, Y.; Wen, J.; Qi, T.; Wang, Y. Long non-coding RNA TTN-AS1 promotes tumorigenesis of ovarian cancer through modulating the miR-139-5p/ROCK2 axis. Biomed. Pharmacother. 2020, 125, 109882.
		Down Database (GEPIA)	Tissue	Samples in database	NA	NA	None	Down (A2780, OVCA429)	-	-	NA	NA	+	NA	NA	NA	NA	NA	NA	NA	Dual luciferase & RTqPCR: - (sponge) miR-15b-5p --> -FBXW7	Miao, S.; Wang, J.; Xuan, L.; Liu, X. LncRNA TTN‐AS1 acts as sponge for miR‐15b‐5p to regulate FBXW7 expression in ovarian cancer. BioFactors 2020.
TUBA4B	NA	Down	Tissue	NA	HG, FIGO, LNM	NA	NA	NA	NA	NA	NA	NA	NA	NA	NA	NA	NA	NA	NA	NA	NA	Wang, J.; Lu, A.; Chen, L. LncRNAs in ovarian cancer. Clin. Chim. Acta 2019, 490, 17–27.
TUG1	Oncogene	Up RTqPCR	Tissue (Tumor/Paired adjacent)	65/65	NA	NA	None	Up (A2780, SKOV3, ES-2, C30)	+	+	+	NA	NA	+	+	NA	NA	NA	NA	NA	WB: +Ki-67, +PCNA, +E-Cadherin, -N-Cadherin, -Vimentin Negative correlation with miR-29b-3p Dual luciferase: - (sponge) miR-29b-3p --> -MDM2	Yang, X.; Xin, N.; Qu, H.; Wei, L.; Han, Z. Long noncoding RNA TUG1 facilitates cell ovarian cancer progression through targeting MiR‐29b‐3p/MDM2 axis. Anat. Rec. 2020.
		NA	NA	NA	NA	NA	NA	NA	+	NA	NA	NA	-	+	+	+	+	NA	+ (doxorubicin)	NA	Modulates Wnt/B-catenin pathway	Wang, J.; Lu, A.; Chen, L. LncRNAs in ovarian cancer. Clin. Chim. Acta 2019, 490, 17–27. Wambecke, A.; Ahmad, M.; Lambert, B.; Joly, F.; Poulain, L.; Denoyelle, C.; Meryet-Figuiere, M. The influence of long non-coding RNAs on the response to chemotherapy in ovarian cancer. Gynecol. Oncol. 2020, 156, 726–733. Worku, T.; Bhattarai, D.; Ayers, D.; Wang, K.; Wang, C.; Rehman, Z.U.; Talpur, H.S.; Yang…
UCA1	Oncogene	NA	NA	NA	NA	NA	NA	NA (CAOV3, OVCA429)	NA	NA	NA	NA	NA	NA	NA	NA	NA	NA	NA	NA	Regulation of Hippo-YAP signaling: +transcription coactivator YAP & its target genes, interaction with AMOT Associated with super-enhancer	Lin, X.; Spindler, T.J.; de Souza Fonseca, M.A.; Corona, R.I.; Seo, J.H.; Dezem, F.S.; Li, L.; Lee, J.M.; Long, H.W.; Sellers, T.A.; et al. Super-Enhancer-Associated LncRNA UCA1 Interacts Directly with AMOT to Activate YAP Target Genes in Epithelial Ovarian Cancer. iScience 2019, 17, 242–255.
		Up RTqPCR	Tissue (Tumor/Paired adjacent)	31/31	NA	NA	None	Up (A2780, OAW42, OVCAR4, SKOV3, SKOV3/PTX, HEYA8, HEYA8/PTX)	+	NA	NA	NA	+	+	+	NA	NA	NA	+ (paclitaxel)	NA	Negative correlation with miR-654-5p. Positive correlation with SIK2 Dual luciferase, RTqPCR & WB: - (sponge) miR-654-5p --> -SIK2	Li, Z.Y.; Wang, X.L.; Dang, Y.; Zhu, X.Z.; Zhang, Y.H.; Cai, B.X.; Zheng, L. Long non-coding RNA UCA1 promotes the progression of paclitaxel resistance in ovarian cancer by regulating the miR-654-5p/SIK2 axis. Eur. Rev. Med. Pharmacol. Sci. 2020, 24, 591–603.
		NA	NA	NA	FIGO, LNM	OS, PFS	NA	Up (SKOV3, Hey-A8)	+	NA	NA	NA	NA	NA	+	NA	+	NA	+ (cisplatin, paclitaxel)	NA	+SRPK1, +Bcl-2, -Bax, -Caspase-3, -Caspase-9 - (sponge) miR-129 --> -ABCB1 - (sponge) miR-485-5p --> -MMP14	Oncul, S.; Amero, P.; Rodriguez-Aguayo, C.; Calin, G.A.; Sood, A.K.; Lopez-Berestein, G. Long non-coding RNAs in ovarian cancer: expression profile and functional spectrum. RNA Biol. 2019, 0, 1–12. Tripathi, M.K.; Doxtater, K.; Keramatnia, F.; Zacheaus, C.; Yallapu, M.M.; Jaggi, M.; Chauhan, S.C. Role of lncRNAs in ovarian cancer: defining new biomarkers for therapeutic purposes. Drug Discov. Tod…
UNC5B-AS1	Oncogene	Up Database (TCGA)	NA	Samples in database	NA	NA	None	Up (A2780, SW626, ES2, SKOV3)	+	+	NA	NA	-	NA	NA	NA	NA	NA	NA	NA	WB: -Caspase-3, -Bax, +Bcl-2 Dual luciferase & ChIP: guides EZH2 to NDRG2 promoter	Wang, H.; Su, H.; Tan, Y. UNC5B-AS1 promoted ovarian cancer progression by regulating the H3K27me on NDRG2 via EZH2. Cell Biol. Int. 2020.
WDFY3-AS2	Tumor suppresor	Down Database & RTqPCR	Tissue (Tumor/Paired adjacent)	30/30	NA	NA	Expression in patients: similar results in TCGA vs GTEx (GEPIA)	Down (A2780, CP70, SKOV3, CAOV3)	-	NA	-	NA	+	-	-	-	NA	NA	NA	NA	WB: +E-Cadherin, -N-Cadherin, -Vimentin Neg. Correlation with miR-18a; Pos correlation with RORA Dual luciferase & RIP: - (sponge) miR-18a --> -RORA	Li, W.; Ma, S.; Bai, X.; Pan, W.; Ai, L.; Tan, W. Long noncoding RNA WDFY3‐AS2 suppresses tumor progression by acting as a competing endogenous RNA of microRNA‐18a in ovarian cancer. J. Cell. Physiol. 2020, 235, 1141–1154.
XIST	Ambiguous	Up RTqPCR	Tissue (Tumor/Paired adjacent)	98/98	HG, FIGO, DM	OS, PFS	None	Up (OVCAR3, OV90, A2780, SKOV3)	+	NA	NA	NA	NA	+	+	NA	NA	NA	NA	NA	NA	Zuo, K.; Zhao, Y.; Zheng, Y.; Chen, D.; Liu, X.; Du, S.; Liu, Q. Long non-coding RNA XIST promotes malignant behavior of epithelial ovarian cancer. Onco. Targets. Ther. 2019, 12, 7261–7267.
		Down RTqPCR	Tissue (Tumor/Paired adjacent)	52/52	NA	OS	None	Down (SKOV3, OVCAR3, PEO1, A2780, 3AO, CAOV3)	-	NA	-	NA	+	-	-	-	NA	NA	NA	NA	WB: +E-Cadherin, -N-Cadherin, -Vimentin, -Sox2, -Nestin, -Oct4, -Nanog, -Ki67, -PCNA, - cleaved Caspase-3, - cleaved Caspase-8 Negative correlation with miR-150-5p. Pos correlation with PDCD4 Dual luciferase: - (sponge) miR-150-5p --> -PDCD4	Wang, S.; Li, G. LncRNA XIST inhibits ovarian cancer cell growth and metastasis via regulating miR-150-5p/PDCD4 signaling pathway. Naunyn. Schmiedebergs. Arch. Pharmacol. 2020.
		Down	Tissue (NA)	NA	NA	PFS, R	NA	NA (CAOV3, SKOV3)	-	NA	-	NA	NA	NA	-	NA	NA	NA	- (cisplatin, taxol)	NA	- (sponge) miR-214-3p --> -PTEN cis transcriptional regulation	Nikpayam, E.; Tasharrofi, B.; Sarrafzadeh, S.; Ghafouri-Fard, S. The role of long non-coding RNAs in ovarian cancer. Iran. Biomed. J. 2017, 21, 3–15. Oncul, S.; Amero, P.; Rodriguez-Aguayo, C.; Calin, G.A.; Sood, A.K.; Lopez-Berestein, G. Long non-coding RNAs in ovarian cancer: expression profile and functional spectrum. RNA Biol. 2019, 0, 1–12. Wambecke, A.; Ahmad, M.; Lambert, B.; Joly, F.; Pou…	Context dependent
ZFAS	Oncogene	Down Database (GEPIA)	Tissue (NA)	Samples in database	FIGO	OS, DFS	None	Up (OVCA429, SKOV3, A2780, COV644)	+	NA	NA	NA	+	NA	NA	NA	NA	NA	NA	NA	NA	Han, S.; Li, D.; Xiao, M. LncRNA ZFAS1 serves as a prognostic biomarker to predict the survival of patients with ovarian cancer. Exp. Ther. Med. 2019, 4673–4681.
		NA	NA	NA	NA	NA	NA	NA	+	NA	NA	NA	NA	+	NA	NA	NA	NA	+ (cisplatin)	NA	- (sponge) miR-150-5p --> -Sp1	Wang, J.; Lu, A.; Chen, L. LncRNAs in ovarian cancer. Clin. Chim. Acta 2019, 490, 17–27.
ZNF300P1	Oncogene	Down NA	NA	NA	NA	NA	NA	NA	+	+	NA	+	NA	+	NA	NA	+	NA	NA	NA	NA	Nikpayam, E.; Tasharrofi, B.; Sarrafzadeh, S.; Ghafouri-Fard, S. The role of long non-coding RNAs in ovarian cancer. Iran. Biomed. J. 2017, 21, 3–15. Tripathi, M.K.; Doxtater, K.; Keramatnia, F.; Zacheaus, C.; Yallapu, M.M.; Jaggi, M.; Chauhan, S.C. Role of lncRNAs in ovarian cancer: defining new biomarkers for therapeutic purposes. Drug Discov. Today 2018, 23, 1635–1643. Zhan, L.; Li, J.; Wei, B…	Epigenetically silenced: hypermethylated
